# Supplementary material for: Genome-wide DNA methylation analysis of CBCVd-infected hop plants (Humulus lupulus var. “Celeia”) provides novel insights into viroid pathogenesis
Source: Microbiol Spectr. 2025 Apr 16;13(6):e00394-24. doi: 10.1128/spectrum.00394-24 (PMC12131733; doi:10.1128/spectrum.00394-24)
Supplement: Supplemental tables — Tables S1 to S6. [file spectrum.00394-24-s0001.xlsx]

## Sheet: Table S1
Table S1: Primers used in RT-qPCR for DEG analysis of selected genes from a pool of DEG determined by RNA-seq and DMG determined by BS-seq.
S. No.	Primer name	Sequence (5'-3')
1	MSTRG.18769	AGCTTTAGGGCTGGTGACAC
2	MSTRG.18769	GAACCCTTTGGAGTCCTGCA
3	MSTRG.54461	TCGCCTGCATTTCGGTAAAC
4	MSTRG.54461	TTGTCGCTCAAATCCAGCTC
5	MSTRG.27773	ACAGGGTGAAACTGAGCCTATG
6	MSTRG.27773	TCCAAGCTGTAGGATGCCTAAC
7	MSTRG.32481	GCTGATTACAGGCCTTCTT
8	MSTRG.32481	CCAAAACCACCAGCACCA
9	MSTRG.44652	ACTGCGGGAAGAAAATGGCT
10	MSTRG.44652	GCCCCAAATGCAACGGTAAT
11	MSTRG.51900	GTCTGGAACATCACCAAGCG
12	MSTRG.51900	GCATCTAGAGGGCTGGACAT
13	MSTRG.21373	ATGGCCGGAATCACACTACG
14	MSTRG.21373	ACATTCCCTCGTCGCTGAAG
15	MSTRG.24507	CGCGAAGGTAAGTACACGGA
16	MSTRG.24507	CCCATGTTGGTTCCACCTGT
17	MSTRG.35179	ACCCATGCAGATTCAAATCCTC
18	MSTRG.35179	AGCCACAGTGTTTTGGATCG
19	MSTRG.15067	TGGTCTCTCATCTTCGTTGACT
20	MSTRG.15067	CGAGGTCTCATTCCCTTCATC
21	MSTRG.39168	ATAGAGAGAACAGTGGGCTTGG
22	MSTRG.39168	TCCCACACTTCTGTTCTGGATC
23	MSTRG.59566	TAACCCTCCTCACATGAACACG
24	MSTRG.59566	AATGTCAGTAGGCCGGGATG
25	MSTRG.51198	CATCTCTGTCTTCCAAACTACGC
26	MSTRG.51198	ATGGATCCCTGAGCTCTGATG
L	Left (forward) primer
D	Right (reverse) primer

## Sheet: Table S2
Table S2: Profile of differentially methylated DNA regions for different DNA methylation context and across various genomic locations.
Region	Context	DMR		DMR-15 % cutoff*
		Hyper	Hypo	Hyper	Hypo
Intergenic	CpG	234151	257200	1097	1252
	CHG	239186	311431	5300	7130
	CHH	330408	491241	1831	1150
Upstream 2 kbp	CpG	2225	2540	91	110
	CHG	2186	2747	97	105
	CHH	6261	6159	189	90
5'-UTR	CpG	375	377	11	11
	CHG	419	476	12	9
	CHH	948	1030	0	0
CDS	CpG	2295	2475	134	110
	CHG	2648	2866	48	33
	CHH	4455	4721	0	1
Intron	CpG	3159	4035	170	252
	CHG	3481	4580	191	366
	CHH	8007	8329	119	78
3'-UTR	CpG	436	488	32	28
	CHG	577	659	15	5
	CHH	1328	1504	1	0
Downstream 2 kbp	CpG	2227	2488	111	108
	CHG	2350	2845	82	100
	CHH	6282	6306	130	75
C	Cytosine
G	Guanine
H	Adenine, Cytosine or Thymine
*	15 % cutoff was arbitrarily chosen to perform the analysis of DMRs in CBCVd-infected hop plants

## Sheet: Table S3
Table S3: List of CDS hypermethylated DMRs				Up to first 5 hits to UniProt database as revealed by annotation pipeline from current gene models (Padgitt-Cobb et al. 2023)*
			1st hit			2nd hit			3rd hit			4th hit			5th hit
Chromosome	Region	ID	Entry	Entry Name	Protein Name	Entry	Entry Name	Protein Name	Entry	Entry Name	Protein Name	Entry	Entry Name	Protein Name	Entry	Entry Name	Protein Name
Scaffold_1530	510873..533541	MSTRG.1169	Q9ASS7	CAAT2_ARATH	Cationic amino acid transporter 2, vacuolar	Q8W4K3	CAAT4_ARATH	Cationic amino acid transporter 4, vacuolar	Q9SQZ0	CAAT7_ARATH	Cationic amino acid transporter 7, chloroplastic	O64759	CAAT5_ARATH	Cationic amino acid transporter 5	Q9SHH0	CAAT8_ARATH	Cationic amino acid transporter 8, vacuolar
Scaffold_1531	7698493..7705149	MSTRG.1729	Q9SHL7	RP44A_ARATH	Exosome complex exonuclease RRP44 homolog A	P0DM58	DI3L2_ARATH	DIS3-like exonuclease 2	Q0WPN0	DI32L_ARATH	Inactive exonuclease DIS3L2	Q6NQJ6	RNR1_ARATH	Ribonuclease II, chloroplastic/mitochondrial
Scaffold_1531	7891705..7894432	MSTRG.1761	Q9SII6	PIX13_ARATH	Probable serine/threonine-protein kinase PIX13	P27450	CST_ARATH	Probable serine/threonine-protein kinase CST	Q65XV8	RK176_ORYSJ	Receptor-like cytoplasmic kinase 176	P43293	PBL11_ARATH	Probable serine/threonine-protein kinase PBL11	P46573	PBL10_ARATH	Probable serine/threonine-protein kinase PBL10
Scaffold_1531	8462373..8463720	MSTRG.1849	Q9MBA3	RAD17_ARATH	Cell cycle checkpoint protein RAD17
Scaffold_1531	10011073..10016127	MSTRG.1951	Q9C5Y0	PLDD1_ARATH	Phospholipase D delta	P93733	PLDB1_ARATH	Phospholipase D beta 1	Q9T053	PLDG1_ARATH	Phospholipase D gamma 1	Q9T052	PLDG3_ARATH	Phospholipase D gamma 3	O23078	PLDB2_ARATH	Phospholipase D beta 2
Scaffold_1531	24643375..24646284	MSTRG.2636	Q338N2	C3H62_ORYSJ	Zinc finger CCCH domain-containing protein 62
Scaffold_1531	complement(50879212..50882688)	MSTRG.3216	O81001	GRF1_ARATH	Growth-regulating factor 1	Q8L8A8	GRF2_ARATH	Growth-regulating factor 2	Q6AWY3	GRF6_ORYSJ	Growth-regulating factor 6	Q6AWY2	GRF7_ORYSJ	Growth-regulating factor 7	Q6AWY1	GRF8_ORYSJ	Growth-regulating factor 8
Scaffold_1531	194432129..194440789	MSTRG.4663
Scaffold_1531	complement(207784836..207799614)	MSTRG.4783	Q9FN05	PSL5_ARATH	Probable glucan 1,3-alpha-glucosidase	B9F676	GLU2A_ORYSJ	Probable glucan 1,3-alpha-glucosidase	O04931	AGLU_BETVU	Alpha-glucosidase	Q653V7	AGLU_ORYSJ	Probable alpha-glucosidase Os06g0675700	F4J6T7	XYL2_ARATH	Putative alpha-xylosidase 2
Scaffold_1531	complement(216599478..216601940)	MSTRG.4864	Q9FMN4	TCLOT_ARATH	Thioredoxin-like protein Clot	Q5Z9Z3	OCLOT_ORYSJ	Thioredoxin-like protein Clot
Scaffold_1531	complement(413471390..413473661)	MSTRG.6848	Q9ZQ19	RFA2A_ARATH	Replication protein A 32 kDa subunit A	Q6K9U2	RFA2A_ORYSJ	Replication protein A 32 kDa subunit A	Q6H7J5	RFA2B_ORYSJ	Replication protein A 32 kDa subunit B	Q8LFJ8	RFA2B_ARATH	Replication protein A 32 kDa subunit B	Q5Z8L1	RFA2C_ORYSJ	Replication protein A 32 kDa subunit C
Scaffold_1531	complement(432101234..432104675)	MSTRG.7236
Scaffold_1531	complement(438061447..438067233)	MSTRG.7383	O04251	Y4211_ARATH	BRCT domain-containing protein At4g02110	O04251	Y4211_ARATH	BRCT domain-containing protein At4g02110	O04251	Y4211_ARATH	BRCT domain-containing protein At4g02110	Q8RXD4	BRCA1_ARATH	Protein BREAST CANCER SUSCEPTIBILITY 1 homolog	F4I443	BARD1_ARATH	BRCA1-associated RING domain protein 1
Scaffold_1531	complement(445075677..445079366)	MSTRG.7602	Q9SW48	INVB_ARATH	Probable alkaline/neutral invertase B	Q67XD9	CINV2_ARATH	Alkaline/neutral invertase CINV2	Q69T31	CINV1_ORYSJ	Cytosolic invertase 1	F4I2X9	INVD_ARATH	Probable alkaline/neutral invertase D	Q9LQF2	CINV1_ARATH	Alkaline/neutral invertase CINV1
Scaffold_1531	451691372..451695915	MSTRG.7871	Q9SZN1	VATB2_ARATH	V-type proton ATPase subunit B2	Q43432	VATB1_GOSHI	V-type proton ATPase subunit B 1	Q40078	VATB1_HORVU	V-type proton ATPase subunit B 1	Q8W4E2	VATB3_ARATH	V-type proton ATPase subunit B3	P11574	VATB1_ARATH	V-type proton ATPase subunit B1
Scaffold_1531	complement(454840071..454844440)	MSTRG.8007	Q93YT1	GLR32_ARATH	Glutamate receptor 3.2	Q7XJL2	GLR31_ARATH	Glutamate receptor 3.1	Q9C8E7	GLR33_ARATH	Glutamate receptor 3.3	Q84W41	GLR36_ARATH	Glutamate receptor 3.6	Q7XP59	GLR31_ORYSJ	Glutamate receptor 3.1
Scaffold_1531	complement(455836758..455840878)	MSTRG.8064	Q8GX93	CLCE_ARATH	Chloride channel protein CLC-e	Q8RXR2	CLCF_ARATH	Chloride channel protein CLC-f	P92941	CLCA_ARATH	Chloride channel protein CLC-a	P92942	CLCB_ARATH	Chloride channel protein CLC-b
Scaffold_1531	complement(458281269..458282757)	MSTRG.8208	O81833	SD11_ARATH	G-type lectin S-receptor-like serine/threonine-protein kinase SD1-1	O81832	Y4729_ARATH	G-type lectin S-receptor-like serine/threonine-protein kinase At4g27290	Q9ZR08	Y4230_ARATH	G-type lectin S-receptor-like serine/threonine-protein kinase At4g03230	Q9ZT07	RKS1_ARATH	G-type lectin S-receptor-like serine/threonine-protein kinase RKS1	O81906	B120_ARATH	G-type lectin S-receptor-like serine/threonine-protein kinase B120
Scaffold_1531	459071698..459074185	MSTRG.8260	O04336	WRK21_ARATH	Probable WRKY transcription factor 21	Q93WU6	WRK74_ARATH	Probable WRKY transcription factor 74	Q9SR07	WRK39_ARATH	Probable WRKY transcription factor 39	Q32SG4	WRKY1_MAIZE	Protein WRKY1	Q9SV15	WRK11_ARATH	Probable WRKY transcription factor 11
Scaffold_1531	464332533..464333558	MSTRG.8451	Q8VZG8	MIK2_ARATH	MDIS1-interacting receptor like kinase 2	Q9LP24	Y1571_ARATH	Probable leucine-rich repeat receptor-like protein kinase At1g35710	Q9LVP0	Y5639_ARATH	Probable leucine-rich repeat receptor-like protein kinase At5g63930	O49318	Y2317_ARATH	Probable leucine-rich repeat receptor-like protein kinase At2g33170	G7JIK2	SUNN_MEDTR	Leucine-rich repeat receptor-like kinase protein SUNN
Scaffold_1531	complement(467385941..467389547)	MSTRG.8727
Scaffold_1531	468097477..468099934	MSTRG.8806	Q8VWI1	ERD2B_ARATH	ER lumen protein-retaining receptor B	P35402	ERD2A_ARATH	ER lumen protein-retaining receptor A	Q9ZTN2	ERD2_PETHY	ER lumen protein-retaining receptor
Scaffold_1533	12310268..12311223	MSTRG.9417	Q0JKM9	MAN1_ORYSJ	Mannan endo-1,4-beta-mannosidase 1	Q9FJZ3	MAN7_ARATH	Mannan endo-1,4-beta-mannosidase 7	Q6Z310	MAN9_ORYSJ	Putative mannan endo-1,4-beta-mannosidase 9	Q9FZ03	MAN2_SOLLC	Mannan endo-1,4-beta-mannosidase 2	Q6YM50	MAN5_SOLLC	Mannan endo-1,4-beta-mannosidase 5
Scaffold_1533	26912245..26923098	MSTRG.9504	F4IUY8	SAC3A_ARATH	SAC3 family protein A
Scaffold_1533	97479341..97485133	MSTRG.9890	Q8RY95	SPL14_ARATH	Squamosa promoter-binding-like protein 14	Q700C2	SPL16_ARATH	Squamosa promoter-binding-like protein 16	A2YX04	SPL15_ORYSI	Squamosa promoter-binding-like protein 15	Q6Z8M8	SPL15_ORYSJ	Squamosa promoter-binding-like protein 15	Q9SMX9	SPL1_ARATH	Squamosa promoter-binding-like protein 1
Scaffold_1533	98144809..98148213	MSTRG.9949	Q6YW46	EF1G2_ORYSJ	Elongation factor 1-gamma 2	Q9FUM1	EF1G_PRUAV	Elongation factor 1-gamma	Q5Z627	EF1G3_ORYSJ	Elongation factor 1-gamma 3	Q9ZRI7	EF1G1_ORYSJ	Elongation factor 1-gamma 1	O04487	EF1G1_ARATH	Probable elongation factor 1-gamma 1
Scaffold_1533	complement(123288820..123291524)	MSTRG.10600	P0C2F6	RNHX1_ARATH	Putative ribonuclease H protein At1g65750												0
Scaffold_1533	131186330..131189685	MSTRG.10662	Q9FMG4	SC35_ARATH	Serine/arginine-rich splicing factor SC35	Q1PDV2	SRC28_ARATH	Serine/arginine-rich SC35-like splicing factor SCL28	Q9LHP2	SL30A_ARATH	Serine/arginine-rich SC35-like splicing factor SCL30A	Q9FFZ6	RBP11_ARATH	Small RNA-binding protein 11, chloroplastic	Q9SEU4	SRC33_ARATH	Serine/arginine-rich SC35-like splicing factor SCL33
Scaffold_1533	147690235..147715929	MSTRG.10835	Q93Y08	AB1K8_ARATH	Protein ACTIVITY OF BC1 COMPLEX KINASE 8, chloroplastic	B9DGY1	AB1K7_ARATH	Protein ACTIVITY OF BC1 COMPLEX KINASE 7, chloroplastic	O04212	Y2090_ARATH	Putative ABC1 protein At2g40090	Q8RWG1	AB1K1_ARATH	Protein ACTIVITY OF BC1 COMPLEX KINASE 1, chloroplastic	Q94BU1	Y1181_ARATH	Uncharacterized aarF domain-containing protein kinase At1g71810, chloroplastic
Scaffold_1533	complement(164655468..164679917)	MSTRG.10935	Q94FY7	TOCC_ARATH	Tocopherol cyclase, chloroplastic	Q6K7V6	TOCC_ORYSJ	Probable tocopherol cyclase, chloroplastic	Q94FY8	TOCC_MAIZE	Tocopherol cyclase, chloroplastic
Scaffold_1533	164655521..164679897	MSTRG.10936
Scaffold_1533	complement(168740013..168742627)	MSTRG.10967
Scaffold_1533	complement(173312491..173380043)	MSTRG.11048	F4HR11	KN6_ARATH	Kinesin-like protein KIN-6
Scaffold_1533	complement(174910926..175118772)	MSTRG.11062	Q6DBN1	Y4845_ARATH	BTB/POZ domain-containing protein At4g08455	Q9LQ95	Y1164_ARATH	BTB/POZ domain-containing protein At1g01640	Q9LYL9	Y3623_ARATH	BTB/POZ domain-containing protein At3g56230	Q9XHZ8	Y1178_ARATH	BTB/POZ domain-containing protein At1g21780	O22891	Y2044_ARATH	Putative BTB/POZ domain-containing protein At2g40440
Scaffold_1533	174911042..174912945	MSTRG.11063
Scaffold_1533	175081643..175086069	MSTRG.11064	Q6ZJM9	EHD3_ORYSJ	PHD finger protein EHD3	Q9SGH2	MBD9_ARATH	Methyl-CpG-binding domain-containing protein 9	Q9SGH2	MBD9_ARATH	Methyl-CpG-binding domain-containing protein 9	Q9SGH2	MBD9_ARATH	Methyl-CpG-binding domain-containing protein 9	Q9FNE9	ATXR6_ARATH	Histone-lysine N-methyltransferase ATXR6
Scaffold_1533	186198829..186201475	MSTRG.11258
Scaffold_1533	210489049..210493168	MSTRG.11922	Q9C5H5	M3K5G_ARATH	Mitogen-activated protein kinase kinase kinase 5	F4HRJ4	M3K3A_ARATH	Mitogen-activated protein kinase kinase kinase 3	Q9CAD5	YODA_ARATH	Mitogen-activated protein kinase kinase kinase YODA	O22040	ANP1_ARATH	Mitogen-activated protein kinase kinase kinase ANP1	Q9FZ36	M3K2_ARATH	Mitogen-activated protein kinase kinase kinase 2
Scaffold_1533	complement(214919221..214920355)	MSTRG.12206	Q9SZL7	FRS9_ARATH	Protein FAR1-RELATED SEQUENCE 9	Q9SZL8	FRS5_ARATH	Protein FAR1-RELATED SEQUENCE 5	Q9ZVC9	FRS3_ARATH	Protein FAR1-RELATED SEQUENCE 3	Q9M8J3	FRS7_ARATH	Protein FAR1-RELATED SEQUENCE 7	Q3E7I5	FRS12_ARATH	Protein FAR1-RELATED SEQUENCE 12
Scaffold_1533	232555629..232559834	MSTRG.12335	Q9FUY2	LEUNG_ARATH	Transcriptional corepressor LEUNIG	O48847	LUH_ARATH	Transcriptional corepressor LEUNIG_HOMOLOG	O22212	PRP4L_ARATH	U4/U6 small nuclear ribonucleoprotein PRP4-like protein	O22212	PRP4L_ARATH	U4/U6 small nuclear ribonucleoprotein PRP4-like protein	O22212	PRP4L_ARATH	U4/U6 small nuclear ribonucleoprotein PRP4-like protein
Scaffold_1533	complement(234445097..234538290)	MSTRG.12358
Scaffold_1533	complement(250627416..250662003)	MSTRG.12445	Q8W4B1	RCF3_ARATH	RNA-binding KH domain-containing protein RCF3	Q8W4B1	RCF3_ARATH	RNA-binding KH domain-containing protein RCF3	P58223	Y4837_ARATH	KH domain-containing protein At4g18375	F4KDN0	HEN4_ARATH	KH domain-containing protein HEN4	F4KDN0	HEN4_ARATH	KH domain-containing protein HEN4
Scaffold_1533	392781577..392784631	MSTRG.13915	Q39183	D6KL2_ARATH	Serine/threonine-protein kinase D6PKL2	Q0DCT8	G11A_ORYSJ	Protein kinase G11A	A2YBX5	G11A_ORYSI	Protein kinase G11A	Q9SUA3	D6KL1_ARATH	Serine/threonine-protein kinase D6PKL1	P15792	KPK1_PHAVU	Protein kinase PVPK-1
Scaffold_1533	complement(411674347..411674755)	MSTRG.14356	O49603	CVIF2_ARATH	Cell wall / vacuolar inhibitor of fructosidase 2	P83326	PMEI_ACTDE	Pectinesterase inhibitor	Q9SIC6	PMEI5_ARATH	Pectinesterase inhibitor 5	Q8GT41	PLA1_PLAAC	Putative invertase inhibitor	Q9LUL8	PME26_ARATH	Putative pectinesterase/pectinesterase inhibitor 26
Scaffold_1533	complement(413146662..413160483)	MSTRG.14401	Q8H0Z6	IP5P3_ARATH	Type IV inositol polyphosphate 5-phosphatase 3	Q84MA2	IP5P1_ARATH	Type I inositol polyphosphate 5-phosphatase 1	Q9FUR2	IP5P2_ARATH	Type I inositol polyphosphate 5-phosphatase 2	Q8GTS0	IP5P4_ARATH	Type I inositol polyphosphate 5-phosphatase 4	Q8GTS0	IP5P4_ARATH	Type I inositol polyphosphate 5-phosphatase 4
Scaffold_1533	complement(416478814..416481784)	MSTRG.14549	Q8W4K5	VAB_ARATH	VAN3-binding protein
Scaffold_1533	complement(418048089..418054146)	MSTRG.14685	Q570B4	KCS10_ARATH	3-ketoacyl-CoA synthase 10	Q9LN49	KCS4_ARATH	3-ketoacyl-CoA synthase 4	O48780	KCS11_ARATH	3-ketoacyl-CoA synthase 11	Q9SIX1	KCS9_ARATH	3-ketoacyl-CoA synthase 9	Q5XEP9	KCS2_ARATH	3-ketoacyl-CoA synthase 2
Scaffold_1533	418048317..418054138	MSTRG.14686
Scaffold_1533	complement(418329417..418333072)	MSTRG.14703	O04714	GCR1_ARATH	G-protein coupled receptor 1
Scaffold_1533	complement(420369307..420378936)	MSTRG.14871	Q67XZ3	INV3_ARATH	Beta-fructofuranosidase, insoluble isoenzyme CWINV3	Q43866	INV1_ARATH	Beta-fructofuranosidase, insoluble isoenzyme CWINV1	Q70XE6	6FEH_BETVU	Fructan 6-exohydrolase	Q5JJV0	INV4_ORYSJ	Beta-fructofuranosidase, insoluble isoenzyme 4	Q43089	INV1_PEA	Beta-fructofuranosidase, cell wall isozyme
Scaffold_172	complement(45924698..45927553)	MSTRG.16694
Scaffold_172	55774856..55779202	MSTRG.16884	Q9FZP1	HPSE3_ARATH	Heparanase-like protein 3	Q8L608	HPSE2_ARATH	Heparanase-like protein 2	Q9FF10	HPSE1_ARATH	Heparanase-like protein 1	Q9LRC8	BAGLU_SCUBA	Baicalin-beta-D-glucuronidase
Scaffold_172	complement(71058541..71092388)	MSTRG.17081
Scaffold_172	105149994..105505012	MSTRG.17485	Q9FL69	AGD5_ARATH	ADP-ribosylation factor GTPase-activating protein AGD5	Q0WQQ1	AGD15_ARATH	Probable ADP-ribosylation factor GTPase-activating protein AGD15	Q8LFN9	AGD13_ARATH	Probable ADP-ribosylation factor GTPase-activating protein AGD13	Q9FVJ3	AGD12_ARATH	ADP-ribosylation factor GTPase-activating protein AGD12	Q5W7F2	AGD3_ARATH	ADP-ribosylation factor GTPase-activating protein AGD3
Scaffold_172	246827701..246830760	MSTRG.18512	P10978	POLX_TOBAC	Retrovirus-related Pol polyprotein from transposon TNT 1-94	Q9ZT94	POLR2_ARATH	Retrovirus-related Pol polyprotein from transposon RE2	Q94HW2	POLR1_ARATH	Retrovirus-related Pol polyprotein from transposon RE1	P93293	M300_ARATH	Uncharacterized mitochondrial protein AtMg00300	P92512	M710_ARATH	Uncharacterized mitochondrial protein AtMg00710
Scaffold_172	261647113..261659521	MSTRG.18655	Q5M731	TPS1L_ARATH	Thiamine biosynthetic bifunctional enzyme TH1, chloroplastic	O48881	TPS1_BRANA	Thiamine biosynthetic bifunctional enzyme BTH1, chloroplastic	Q2QWK9	TPS1_ORYSJ	Probable thiamine biosynthetic bifunctional enzyme, chloroplastic	Q8W1X2	PDXK_ARATH	Pyridoxal kinase
Scaffold_172	277971271..277974114	MSTRG.18935
Scaffold_172	289842477..289844752	MSTRG.19227	Q43434	VATL_GOSHI	V-type proton ATPase 16 kDa proteolipid subunit	P59228	VATL2_ARATH	V-type proton ATPase subunit c2	Q96473	VATL_KALDA	V-type proton ATPase 16 kDa proteolipid subunit	Q40585	VATL_TOBAC	V-type proton ATPase 16 kDa proteolipid subunit	P0DH93	VATL3_ARATH	V-type proton ATPase subunit c3
Scaffold_172	289948028..289952168	MSTRG.19229	Q43075	SPE1_PEA	Arginine decarboxylase	O23141	SPE2_ARATH	Arginine decarboxylase 2	Q9SI64	SPE1_ARATH	Arginine decarboxylase 1, chloroplastic	Q39827	SPE1_SOYBN	Arginine decarboxylase	O82475	SPE1_BRAJU	Arginine decarboxylase
Scaffold_172	complement(296110289..296114991)	MSTRG.19454	F4IHJ0	SFH8_ARATH	Phosphatidylinositol/phosphatidylcholine transfer protein SFH8	F4JVA6	SFH6_ARATH	Phosphatidylinositol/phosphatidylcholine transfer protein SFH6	F4HP88	SFH4_ARATH	Phosphatidylinositol/phosphatidylcholine transfer protein SFH4	Q8GXC6	SFH5_ARATH	Phosphatidylinositol/phosphatidylcholine transfer protein SFH5	Q94A34	SFH12_ARATH	Phosphatidylinositol/phosphatidylcholine transfer protein SFH12
Scaffold_172	300377429..300378874	MSTRG.19606	O65479	CRK20_ARATH	Putative cysteine-rich receptor-like protein kinase 20	Q39086	SD17_ARATH	Receptor-like serine/threonine-protein kinase SD1-7	O81905	SD18_ARATH	Receptor-like serine/threonine-protein kinase SD1-8	O65482	CRK23_ARATH	Putative cysteine-rich receptor-like protein kinase 23	Q8GWJ7	CRK19_ARATH	Cysteine-rich receptor-like protein kinase 19
Scaffold_172	complement(302830812..302835131)	MSTRG.19715	Q9M0Y8	NSF_ARATH	Vesicle-fusing ATPase	Q9SCN8	CD48D_ARATH	Cell division control protein 48 homolog D	Q9SCN8	CD48D_ARATH	Cell division control protein 48 homolog D	P54609	CD48A_ARATH	Cell division control protein 48 homolog A	P54609	CD48A_ARATH	Cell division control protein 48 homolog A
Scaffold_172	305203998..305211007	MSTRG.19896	B5BT18	BTAF1_ARATH	TATA-binding protein-associated factor BTAF1	F4K128	CHR23_ARATH	Probable ATP-dependent DNA helicase CHR23	F4J9M5	CHR12_ARATH	Probable ATP-dependent DNA helicase CHR12	Q9ZV43	CHR8_ARATH	Protein CHROMATIN REMODELING 8	Q7F2E4	CSB_ORYSJ	DNA excision repair protein CSB
Scaffold_172	complement(307384411..307385059)	MSTRG.20038	Q9MB42	BAMS_GLYGL	Beta-amyrin synthase	A8CDT2	BAS_BRUGY	Beta-amyrin synthase	Q8W3Z1	BAMS_BETPL	Beta-amyrin synthase	O82146	BAMS2_PANGI	Beta-amyrin synthase 2	E7DN63	BAMS_SOLLC	Beta-amyrin synthase
Scaffold_19	complement(15509786..15512373)	MSTRG.21373	O82777	SBT3_SOLLC	Subtilisin-like protease SBT3	Q9FHA4	SBT19_ARATH	Subtilisin-like protease SBT1.9	O65351	SBT17_ARATH	Subtilisin-like protease SBT1.7	Q9ZUF6	SBT18_ARATH	Subtilisin-like protease SBT1.8	O49607	SBT16_ARATH	Subtilisin-like protease SBT1.6
Scaffold_19	15556276..15558723	MSTRG.21377	O82777	SBT3_SOLLC	Subtilisin-like protease SBT3	Q9FHA4	SBT19_ARATH	Subtilisin-like protease SBT1.9	Q9ZUF6	SBT18_ARATH	Subtilisin-like protease SBT1.8	O65351	SBT17_ARATH	Subtilisin-like protease SBT1.7	O49607	SBT16_ARATH	Subtilisin-like protease SBT1.6
Scaffold_19	15969235..15970626	MSTRG.21400	Q9ATM2	SIP12_MAIZE	Aquaporin SIP1-2	Q5VR89	SIP11_ORYSJ	Aquaporin SIP1-1	Q9M8W5	SIP11_ARATH	Aquaporin SIP1-1	Q9FK43	SIP12_ARATH	Probable aquaporin SIP1-2	Q9ATM3	SIP11_MAIZE	Aquaporin SIP1-1
Scaffold_19	17488554..17494430	MSTRG.21467
Scaffold_19	complement(22169392..22184764)	MSTRG.21799	F4IAT2	THOC2_ARATH	THO complex subunit 2
Scaffold_19	25701187..25703704	MSTRG.21904	P46032	PTR2_ARATH	Protein NRT1/ PTR FAMILY 8.3	Q93Z20	PTR17_ARATH	Protein NRT1/ PTR FAMILY 8.5	Q9M390	PTR1_ARATH	Protein NRT1/ PTR FAMILY 8.1	Q84WG0	PTR26_ARATH	Protein NRT1/ PTR FAMILY 8.4	Q9LFB8	PTR5_ARATH	Protein NRT1/ PTR FAMILY 8.2
Scaffold_19	25741044..25742058	MSTRG.21905	P46032	PTR2_ARATH	Protein NRT1/ PTR FAMILY 8.3	Q93Z20	PTR17_ARATH	Protein NRT1/ PTR FAMILY 8.5	Q9M390	PTR1_ARATH	Protein NRT1/ PTR FAMILY 8.1	Q9LFB8	PTR5_ARATH	Protein NRT1/ PTR FAMILY 8.2	Q84WG0	PTR26_ARATH	Protein NRT1/ PTR FAMILY 8.4
Scaffold_19	31294658..31313354	MSTRG.22056	Q9LT25	PR40C_ARATH	Pre-mRNA-processing protein 40C	Q9LT25	PR40C_ARATH	Pre-mRNA-processing protein 40C	B6EUA9	PR40A_ARATH	Pre-mRNA-processing protein 40A	B6EUA9	PR40A_ARATH	Pre-mRNA-processing protein 40A	F4JCC1	PR40B_ARATH	Pre-mRNA-processing protein 40B
Scaffold_19	37092605..37102956	MSTRG.22196
Scaffold_19	148509931..148512129	MSTRG.23066
Scaffold_19	complement(174339646..174348454)	MSTRG.23205	Q9FF61	SM3L1_ARATH	Putative SWI/SNF-related matrix-associated actin-dependent regulator of chromatin subfamily A member 3-like 1	Q9FNI6	SM3L2_ARATH	DNA repair protein RAD5A	Q9FIY7	SM3L3_ARATH	DNA repair protein RAD5B	Q94BR5	CHR28_ARATH	Helicase-like transcription factor CHR28	Q9LHE4	CHR27_ARATH	Helicase-like transcription factor CHR27
Scaffold_19	complement(293157073..293162823)	MSTRG.24109	O04862	FOLM_PEA	Folate synthesis bifunctional protein, mitochondrial	Q9SZV3	FOLM_ARATH	Folate synthesis bifunctional protein, mitochondrial	Q1ENB6	FOLC_ARATH	Folate synthesis bifunctional protein
Scaffold_19	309663103..309666931	MSTRG.24308	Q93Y94	RPOT1_NICSY	DNA-directed RNA polymerase 1, mitochondrial	Q8L6J3	RPO2B_TOBAC	DNA-directed RNA polymerase 2B, chloroplastic/mitochondrial	Q8VWF8	RPOT2_NICSY	DNA-directed RNA polymerase 2, chloroplastic/mitochondrial	Q8L6J5	RPO1B_TOBAC	DNA-directed RNA polymerase 1B, mitochondrial	P92969	RPOT1_ARATH	DNA-directed RNA polymerase 1, mitochondrial
Scaffold_19	313496645..313503222	MSTRG.24346	Q9C664	TTM2_ARATH	Inorganic pyrophosphatase TTM2	Q9C9B9	TTM1_ARATH	Inorganic pyrophosphatase TTM1	Q9FKS0	UKL1_ARATH	Uridine/cytidine kinase UKL1, chloroplastic	Q8VYB2	UKL3_ARATH	Uridine kinase-like protein 3	O65583	UKL4_ARATH	Uridine kinase-like protein 4
Scaffold_19	complement(361116277..361117947)	MSTRG.25016	Q9FX45	ORRM6_ARATH	Organelle RRM domain-containing protein 6, chloroplastic	Q8L440	ORRM1_ARATH	Organelle RRM domain-containing protein 1, chloroplastic	Q6YWP9	ORRM1_ORYSJ	Organelle RRM domain-containing protein 1, chloroplastic	C0HFE5	ORRM1_MAIZE	Organelle RRM domain-containing protein 1, chloroplastic	Q9FIU6	ORRM2_ARATH	Organelle RRM domain-containing protein 2, mitochondrial
Scaffold_19	complement(362902125..362902977)	MSTRG.25066
Scaffold_19	complement(392817532..392821224)	MSTRG.25697	Q8VYE2	TIM50_ARATH	Mitochondrial import inner membrane translocase subunit TIM50	F4JCB2	CPL5_ARATH	RNA polymerase II C-terminal domain phosphatase-like 5	F4JCB2	CPL5_ARATH	RNA polymerase II C-terminal domain phosphatase-like 5	Q8LL04	CPL3_ARATH	RNA polymerase II C-terminal domain phosphatase-like 3	Q00IB6	CPL4_ARATH	RNA polymerase II C-terminal domain phosphatase-like 4
Scaffold_19	complement(396786044..396787312)	MSTRG.25798	A0A2P1GIW7	SAT_CATRO	Stemmadenine O-acetyltransferase	Q70PR7	VINSY_RAUSE	Vinorine synthase	Q94FT4	SALAT_PAPSO	Salutaridinol 7-O-acetyltransferase	I3PLR4	AT1_PAPSO	(13S,14R)-1,13-dihydroxy-N-methylcanadine 13-O-acetyltransferase AT1	Q9ZTK5	DAT_CATRO	Deacetylvindoline O-acetyltransferase
Scaffold_19	complement(412107268..412114921)	MSTRG.26552
Scaffold_19	complement(412751978..412757892)	MSTRG.26607	P93604	LRK10_WHEAT	Rust resistance kinase Lr10	Q9FF31	LRL21_ARATH	LEAF RUST 10 DISEASE-RESISTANCE LOCUS RECEPTOR-LIKE PROTEIN KINASE-like 2.1	F4HQ22	LRL24_ARATH	LEAF RUST 10 DISEASE-RESISTANCE LOCUS RECEPTOR-LIKE PROTEIN KINASE-like 2.4	F4HQ20	LRL25_ARATH	LEAF RUST 10 DISEASE-RESISTANCE LOCUS RECEPTOR-LIKE PROTEIN KINASE-like 2.5	Q3ECH2	LRL28_ARATH	LEAF RUST 10 DISEASE-RESISTANCE LOCUS RECEPTOR-LIKE PROTEIN KINASE-like 2.8
Scaffold_191	complement(324085..425503)	MSTRG.27411
Scaffold_191	complement(1526318..1531316)	MSTRG.27489	O65440	BAME3_ARATH	Leucine-rich repeat receptor-like serine/threonine-protein kinase BAM3	O49545	BAME1_ARATH	Leucine-rich repeat receptor-like serine/threonine-protein kinase BAM1	Q9M2Z1	BAME2_ARATH	Leucine-rich repeat receptor-like serine/threonine-protein kinase BAM2	Q9SYQ8	CLV1_ARATH	Receptor protein kinase CLAVATA1	G7JIK2	SUNN_MEDTR	Leucine-rich repeat receptor-like kinase protein SUNN
Scaffold_191	1861932..1864392	MSTRG.27536	C0LGN2	Y3148_ARATH	Probable leucine-rich repeat receptor-like serine/threonine-protein kinase At3g14840	C0LGN2	Y3148_ARATH	Probable leucine-rich repeat receptor-like serine/threonine-protein kinase At3g14840	C0LGG8	Y5343_ARATH	Probable LRR receptor-like serine/threonine-protein kinase At1g53430	C0LGG8	Y5343_ARATH	Probable LRR receptor-like serine/threonine-protein kinase At1g53430	C0LGG9	Y5344_ARATH	Probable LRR receptor-like serine/threonine-protein kinase At1g53440
Scaffold_191	1905197..1905773	MSTRG.27544	C0LGE0	Y1765_ARATH	Probable LRR receptor-like serine/threonine-protein kinase At1g07650	Q9ASQ6	Y1972_ARATH	Probable LRR receptor-like serine/threonine-protein kinase At1g29720	C0LGN2	Y3148_ARATH	Probable leucine-rich repeat receptor-like serine/threonine-protein kinase At3g14840	Q9FXF2	RKF1_ARATH	Probable LRR receptor-like serine/threonine-protein kinase RFK1	C0LGG8	Y5343_ARATH	Probable LRR receptor-like serine/threonine-protein kinase At1g53430
Scaffold_191	complement(3428664..3435892)	MSTRG.27638	Q9M0M2	AB9B_ARATH	ABC transporter B family member 9	Q9M0M2	AB9B_ARATH	ABC transporter B family member 9	Q9FHF1	AB7B_ARATH	ABC transporter B family member 7	Q9FHF1	AB7B_ARATH	ABC transporter B family member 7	Q9FHF1	AB7B_ARATH	ABC transporter B family member 7
Scaffold_191	complement(99419829..99426671)	MSTRG.28816	Q9C5G0	SUF4_ARATH	Protein SUPPRESSOR OF FRI 4
Scaffold_191	complement(179548171..179550740)	MSTRG.29931	B9DHT4	ARIA_ARATH	ARM REPEAT PROTEIN INTERACTING WITH ABF2	B7U179	ABAP1_ARATH	ARMADILLO BTB ARABIDOPSIS PROTEIN 1	Q9LPC6	KINUB_ARATH	Kinesin-like protein KIN-UB
Scaffold_191	complement(180044621..180047740)	MSTRG.29965	Q65XV8	RK176_ORYSJ	Receptor-like cytoplasmic kinase 176	Q06548	PBL9_ARATH	Probable serine/threonine-protein kinase PBL9	P43293	PBL11_ARATH	Probable serine/threonine-protein kinase PBL11	P46573	PBL10_ARATH	Probable serine/threonine-protein kinase PBL10	O48814	BIK1_ARATH	Serine/threonine-protein kinase BIK1
Scaffold_191	181321001..181341399	MSTRG.30061	Q00497	SK_SOLLC	Shikimate kinase, chloroplastic	Q9SJ05	SK1_ARATH	Shikimate kinase 1, chloroplastic	Q8GY88	SK2_ARATH	Shikimate kinase 2, chloroplastic	Q7X7H9	SK3_ORYSJ	Shikimate kinase 3, chloroplastic	Q5NTH3	SK2_ORYSJ	Shikimate kinase 2, chloroplastic
Scaffold_24	16175427..16183475	MSTRG.31331	O22993	FTSI1_ARATH	Probable inactive ATP-dependent zinc metalloprotease FTSHI 1, chloroplastic	O80860	FTSH2_ARATH	ATP-dependent zinc metalloprotease FTSH 2, chloroplastic	Q8W585	FTSH8_ARATH	ATP-dependent zinc metalloprotease FTSH 8, chloroplastic	Q655S1	FTSH2_ORYSJ	ATP-dependent zinc metalloprotease FTSH 2, chloroplastic	Q1PDW5	FTSH6_ARATH	ATP-dependent zinc metalloprotease FTSH 6, chloroplastic
Scaffold_24	complement(18995461..18999115)	MSTRG.31662	Q66GQ2	Y5162_ARATH	Uncharacterized protein At5g41620
Scaffold_24	53309986..53313377	MSTRG.32374	F4I3P9	MURE_ARATH	UDP-N-acetylmuramoyl-L-alanyl-D-glutamate--2,6-diaminopimelate ligase MurE homolog, chloroplastic	Q94LU9	MURE_ORYSJ	UDP-N-acetylmuramoyl-L-alanyl-D-glutamate--2,6-diaminopimelate ligase MurE homolog, chloroplastic	K7WCC7	MURE_MAIZE	UDP-N-acetylmuramoyl-L-alanyl-D-glutamate--2,6-diaminopimelate ligase MurE homolog, chloroplastic
Scaffold_24	64697012..64880471	MSTRG.32611	Q8GXV5	UGHY_ARATH	(S)-ureidoglycine aminohydrolase	Q7F1K9	UGHY_ORYSJ	Probable (S)-ureidoglycine aminohydrolase
Scaffold_24	306905201..306911690	MSTRG.34527	Q9LKF9	CPSF2_ARATH	Cleavage and polyadenylation specificity factor subunit 2	Q652P4	CPSF2_ORYSJ	Cleavage and polyadenylation specificity factor subunit 2	Q9C952	CPSF3_ARATH	Cleavage and polyadenylation specificity factor subunit 3-I	Q8GUU3	CPS3B_ARATH	Cleavage and polyadenylation specificity factor subunit 3-II	PF16661.6	1.5e-52,CPSF100_C	Not found
Scaffold_24	307116776..307246548	MSTRG.34535	F4KEC6	KN10C_ARATH	Kinesin-like protein KIN-10C	Q7XMJ2	KN10B_ORYSJ	Kinesin-like protein KIN-10B	Q5E913	KN10B_ARATH	Kinesin-like protein KIN-10B	Q5E913	KN10B_ARATH	Kinesin-like protein KIN-10B	Q6L512	KN10C_ORYSJ	Kinesin-like protein KIN-10C
Scaffold_24	325912627..325921080	MSTRG.34962	P59277	SYP81_ARATH	Syntaxin-81
Scaffold_49	complement(9933430..9934688)	MSTRG.37601	Q9LXG3	PER56_ARATH	Peroxidase 56	Q43735	PER27_ARATH	Peroxidase 27	Q9SUT2	PER39_ARATH	Peroxidase 39	O23044	PER3_ARATH	Peroxidase 3	Q67Z07	PER2_ARATH	Peroxidase 2
Scaffold_49	complement(14726165..14727243)	MSTRG.38016
Scaffold_49	19583726..19592753	MSTRG.38334	Q9LUM0	FAB1B_ARATH	1-phosphatidylinositol-3-phosphate 5-kinase FAB1B	Q0WUR5	FAB1A_ARATH	1-phosphatidylinositol-3-phosphate 5-kinase FAB1A	Q9SSJ8	FAB1C_ARATH	Putative 1-phosphatidylinositol-3-phosphate 5-kinase FAB1C	Q9XID0	FAB1D_ARATH	Putative 1-phosphatidylinositol-3-phosphate 5-kinase FAB1D	Q9XID0	FAB1D_ARATH	Putative 1-phosphatidylinositol-3-phosphate 5-kinase FAB1D
Scaffold_49	28459247..28467991	MSTRG.38886	Q8W4K1	TYW23_ARATH	tRNA wybutosine-synthesizing protein 2/3/4	Q8H4D4	TYW23_ORYSJ	tRNA wybutosine-synthesizing protein 2/3/4
Scaffold_49	complement(30884098..30890801)	MSTRG.39032	Q94IB8	LCB1_ARATH	Long chain base biosynthesis protein 1	Q6K8E7	LCB1B_ORYSJ	Long chain base biosynthesis protein 1b	Q10P01	LCB1A_ORYSJ	Long chain base biosynthesis protein 1a	Q7G4P2	LCB1C_ORYSJ	Long chain base biosynthesis protein 1c	Q8RYL1	LCB2B_ORYSJ	Long chain base biosynthesis protein 2b
Scaffold_49	34144479..34147682	MSTRG.39300	Q9SSB8	CX5B2_ARATH	Cytochrome c oxidase subunit 5b-2, mitochondrial	Q9LW15	CX5B1_ARATH	Cytochrome c oxidase subunit 5b-1, mitochondrial	Q9SSS5	CX5BL_ARATH	Putative cytochrome c oxidase subunit 5b-like	P80499	COX5B_SOLTU	Cytochrome c oxidase subunit 5B, mitochondrial
Scaffold_49	complement(34588320..34590044)	MSTRG.39356
Scaffold_49	75786977..75792934	MSTRG.41520	A0A161IUT7	DGAT1_CORAE	Diacylglycerol O-acyltransferase 1	I1MSF2	DAT1B_SOYBN	Diacylglycerol O-acyltransferase 1B	Q5GKZ7	DAT1A_SOYBN	Diacylglycerol O-acyltransferase 1A	K7LC65	DAT1C_SOYBN	Diacylglycerol O-acyltransferase 1C	Q9SLD2	DGAT1_ARATH	Diacylglycerol O-acyltransferase 1
Scaffold_49	103774211..103779336	MSTRG.42890
Scaffold_49	complement(116129759..116391422)	MSTRG.43342	Q0DV28	KINUA_ORYSJ	Kinesin-like protein KIN-UA	Q9SV36	KINUC_ARATH	Kinesin-like protein KIN-UC	Q9LPC6	KINUB_ARATH	Kinesin-like protein KIN-UB	Q5VQ09	KINUB_ORYSJ	Kinesin-like protein KIN-UB	Q9FZ06	KINUA_ARATH	Kinesin-like protein KIN-UA
Scaffold_49	120839895..120840222	MSTRG.43447	F4HQM3	NCER1_ARATH	Neutral ceramidase 1	Q304B9	NCER2_ARATH	Neutral ceramidase 2	Q0JL46	NCASE_ORYSJ	Neutral ceramidase	F4KHQ8	NCER3_ARATH	Neutral ceramidase 3
Scaffold_49	126165841..126171548	MSTRG.43616
Scaffold_49	complement(141787346..141787646)	MSTRG.43980
Scaffold_49	156470317..156473014	MSTRG.44267	Q949Q0	GPDA2_ARATH	Glycerol-3-phosphate dehydrogenase [NAD(+)] 2, chloroplastic	Q8H2J9	GPDA_ORYSJ	Glycerol-3-phosphate dehydrogenase [NAD(+)], chloroplastic	P52425	GPDA_CUPLA	Glycerol-3-phosphate dehydrogenase [NAD(+)]	Q9SCX9	GPDA1_ARATH	Glycerol-3-phosphate dehydrogenase [NAD(+)] 1, chloroplastic	Q8S0G4	GPDH1_ORYSJ	Probable glycerol-3-phosphate dehydrogenase [NAD(+)] 1, cytosolic
Scaffold_49	157291766..157294821	MSTRG.44292	Q1JPN0	STR7_ARATH	Rhodanese-like domain-containing protein 7	Q94AC1	STR6_ARATH	Rhodanese-like domain-containing protein 6	F4I933	STR8_ARATH	Rhodanese-like domain-containing protein 8, chloroplastic
Scaffold_49	165726402..165755462	MSTRG.44485	Q9FFF9	APC1_ARATH	Anaphase-promoting complex subunit 1
Scaffold_49	230264043..230271956	MSTRG.45242
Scaffold_49	237339914..237377756	MSTRG.45317
Scaffold_49	256402820..256407366	MSTRG.45603	Q9LRR4	R13L1_ARATH	Putative disease resistance RPP13-like protein 1	Q9LRR4	R13L1_ARATH	Putative disease resistance RPP13-like protein 1	Q9LRR5	DRL21_ARATH	Putative disease resistance protein At3g14460	Q9LRR5	DRL21_ARATH	Putative disease resistance protein At3g14460	Q9LRR5	DRL21_ARATH	Putative disease resistance protein At3g14460
Scaffold_49	274045924..274049992	MSTRG.45744	Q9LZG0	ADK2_ARATH	Adenosine kinase 2	Q9SF85	ADK1_ARATH	Adenosine kinase 1	O49923	ADK_PHYPA	Adenosine kinase	A1A6H3	RBSK_ARATH	Ribokinase	Q9C524	SCRK6_ARATH	Probable fructokinase-6, chloroplastic
Scaffold_548	76621..79698	MSTRG.46167	Q9SRS9	CHIP_ARATH	E3 ubiquitin-protein ligase CHIP	Q84XU2	PPP5_ARATH	Serine/threonine-protein phosphatase 5	Q683D5	PUB37_ARATH	U-box domain-containing protein 37	Q9SF15	PUB24_ARATH	E3 ubiquitin-protein ligase PUB24	Q5XEP2	HSOP2_ARATH	Hsp70-Hsp90 organizing protein 2
Scaffold_598	16794..18662	MSTRG.46258
Scaffold_73	complement(24757454..24769563)	MSTRG.47360	O23372	ATXR3_ARATH	Histone-lysine N-methyltransferase ATXR3	Q9M1X9	ASHH4_ARATH	Putative histone-lysine N-methyltransferase ASHH4	Q2LAE1	ASHH2_ARATH	Histone-lysine N-methyltransferase ASHH2	Q945S8	ASHH3_ARATH	Histone-lysine N-methyltransferase ASHH3	Q949T8	ASHR3_ARATH	Histone-lysine N-methyltransferase ASHR3
Scaffold_73	complement(91372197..91375185)	MSTRG.48587	Q9ZUU3	PP190_ARATH	Large ribosomal subunit protein mL102 (rPPR5)	O81908	PPR2_ARATH	Pentatricopeptide repeat-containing protein At1g02060, chloroplastic	Q9LSL9	PP445_ARATH	Pentatricopeptide repeat-containing protein At5g65560	Q9LSL9	PP445_ARATH	Pentatricopeptide repeat-containing protein At5g65560	Q9LSL9	PP445_ARATH	Pentatricopeptide repeat-containing protein At5g65560
Scaffold_73	102290239..102300629	MSTRG.48734
Scaffold_73	complement(112715432..112718691)	MSTRG.48879	Q9SJ85	Y2474_ARATH	BTB/POZ domain-containing protein At2g04740	Q9M8J9	BPM2_ARATH	BTB/POZ and MATH domain-containing protein 2	Q9M8J9	BPM2_ARATH	BTB/POZ and MATH domain-containing protein 2	B9DHT4	ARIA_ARATH	ARM REPEAT PROTEIN INTERACTING WITH ABF2	B9DHT4	ARIA_ARATH	ARM REPEAT PROTEIN INTERACTING WITH ABF2
Scaffold_73	168069768..168092156	MSTRG.49495
Scaffold_73	220100958..220103682	MSTRG.50049	Q9XID5	PSI1_ARATH	Protein PSK SIMULATOR 1	Q9XID5	PSI1_ARATH	Protein PSK SIMULATOR 1	Q9SA91	PSI2_ARATH	Protein PSK SIMULATOR 2	Q9SA91	PSI2_ARATH	Protein PSK SIMULATOR 2	P0DO24	PSI3_ARATH	Protein PSK SIMULATOR 3
Scaffold_73	220101449..220103623	MSTRG.50051	Q9XID5	PSI1_ARATH	Protein PSK SIMULATOR 1	Q9XID5	PSI1_ARATH	Protein PSK SIMULATOR 1	P0DO24	PSI3_ARATH	Protein PSK SIMULATOR 3	Q9SA91	PSI2_ARATH	Protein PSK SIMULATOR 2
Scaffold_73	225631391..225647614	MSTRG.50109
Scaffold_73	complement(229709058..229725011)	MSTRG.50152	Q940Y9	POLL2_ARATH	Putative ion channel POLLUX-like 2	Q8VZM7	POLL1_ARATH	Putative ion channel POLLUX-like 1	Q5H8A6	CASTO_LOTJA	Ion channel CASTOR	Q75LD5	CASTO_ORYSJ	Probable ion channel CASTOR	Q5N941	POLLU_ORYSJ	Probable ion channel POLLUX
Scaffold_73	249199819..249208978	MSTRG.50460	P55229	GLGL1_ARATH	Glucose-1-phosphate adenylyltransferase large subunit 1, chloroplastic	P55243	GLGL3_SOLTU	Glucose-1-phosphate adenylyltransferase large subunit 3, chloroplastic/amyloplastic	Q6AVT2	GLGL1_ORYSJ	Glucose-1-phosphate adenylyltransferase large subunit 1, chloroplastic/amyloplastic	P55230	GLGL2_ARATH	Glucose-1-phosphate adenylyltransferase large subunit 2, chloroplastic	P55233	GLGL1_BETVU	Glucose-1-phosphate adenylyltransferase large subunit, chloroplastic/amyloplastic
Scaffold_73	274057624..274065474	MSTRG.50965	O23463	CMTA5_ARATH	Calmodulin-binding transcription activator 5	Q9LSP8	CMTA6_ARATH	Calmodulin-binding transcription activator 6	Q7XHR2	CBT_ORYSJ	Calmodulin-binding transcription activator CBT	Q9FY74	CMTA1_ARATH	Calmodulin-binding transcription activator 1	Q8GSA7	CMTA3_ARATH	Calmodulin-binding transcription activator 3
Scaffold_73	279799797..279807035	MSTRG.51213	Q8GSA7	CMTA3_ARATH	Calmodulin-binding transcription activator 3	Q6NPP4	CMTA2_ARATH	Calmodulin-binding transcription activator 2	Q9FY74	CMTA1_ARATH	Calmodulin-binding transcription activator 1	Q9FYG2	CMTA4_ARATH	Calmodulin-binding transcription activator 4	Q9LSP8	CMTA6_ARATH	Calmodulin-binding transcription activator 6
Scaffold_73	complement(287544543..287551825)	MSTRG.51573
Scaffold_73	288254238..288255383	MSTRG.51649	O04933	SPSA2_CRAPL	Probable sucrose-phosphate synthase 2	Q0JGK4	SPSA1_ORYSJ	Probable sucrose-phosphate synthase 1	A2WYE9	SPSA1_ORYSI	Probable sucrose-phosphate synthase 1	Q8RY24	SPSA3_ARATH	Probable sucrose-phosphate synthase 3	P31927	SPSA_MAIZE	Sucrose-phosphate synthase
Scaffold_73	288458996..288467654	MSTRG.51678	Q9LK39	AAE16_ARATH	Probable acyl-activating enzyme 16, chloroplastic	Q8W471	AAE15_ARATH	Long-chain-fatty-acid--[acyl-carrier-protein] ligase AEE15, chloroplastic	O22898	LACS1_ARATH	Long chain acyl-CoA synthetase 1	Q8LKS5	LACS7_ARATH	Long chain acyl-CoA synthetase 7, peroxisomal	Q8LPS1	LACS6_ARATH	Long chain acyl-CoA synthetase 6, peroxisomal
Scaffold_73	complement(291076408..291082798)	MSTRG.51917	Q9FFF3	COG1_ARATH	Conserved oligomeric Golgi complex subunit 1
Scaffold_73	complement(293096726..293098106)	MSTRG.52116	Q9LD18	POT4_ARATH	Potassium transporter 4	Q942X8	HAK2_ORYSJ	Probable potassium transporter 2	Q8H3P9	HAK7_ORYSJ	Potassium transporter 7	Q5ZC87	HAK3_ORYSJ	Probable potassium transporter 3	O22397	POT1_ARATH	Potassium transporter 1
Scaffold_76	9091888..9096494	MSTRG.53294	Q8S1X9	GT13_ORYSJ	Probable glucuronosyltransferase Os01g0926400	Q6H4N0	GT21_ORYSJ	Probable glucuronosyltransferase Os02g0520750	Q9FZJ1	IRX10_ARATH	Probable beta-1,4-xylosyltransferase IRX10	Q8S1X8	GT14_ORYSJ	Probable glucuronosyltransferase Os01g0926600	Q33AH8	GT101_ORYSJ	Probable glucuronosyltransferase GUT1
Scaffold_76	15886402..15891339	MSTRG.53880	B2KPR3	LAMT_CATRO	Loganic acid O-methyltransferase	Q9LS10	MT810_ARATH	Probable S-adenosylmethionine-dependent methyltransferase At5g38100	Q9FKC8	MT799_ARATH	Probable S-adenosylmethionine-dependent methyltransferase At5g37990	Q9FKD0	MT797_ARATH	Probable S-adenosylmethionine-dependent methyltransferase At5g37970	Q9FKR0	MT878_ARATH	Probable S-adenosylmethionine-dependent methyltransferase At5g38780
Scaffold_76	complement(18474327..18478443)	MSTRG.54001	Q8S1X9	GT13_ORYSJ	Probable glucuronosyltransferase Os01g0926400	Q6H4N0	GT21_ORYSJ	Probable glucuronosyltransferase Os02g0520750	Q9FZJ1	IRX10_ARATH	Probable beta-1,4-xylosyltransferase IRX10	Q8S1X8	GT14_ORYSJ	Probable glucuronosyltransferase Os01g0926600	Q33AH8	GT101_ORYSJ	Probable glucuronosyltransferase GUT1
Scaffold_76	complement(18496321..18497206)	MSTRG.54003	Q6NMM8	F8H_ARATH	Probable glucuronoxylan glucuronosyltransferase F8H	Q8S1X9	GT13_ORYSJ	Probable glucuronosyltransferase Os01g0926400	Q6H4N0	GT21_ORYSJ	Probable glucuronosyltransferase Os02g0520750	Q8S1X7	GT15_ORYSJ	Probable glucuronosyltransferase Os01g0926700	Q8S1X8	GT14_ORYSJ	Probable glucuronosyltransferase Os01g0926600
Scaffold_76	complement(21323347..21326852)	MSTRG.54122	O22943	STL1_ARATH	Probable glycosyltransferase STELLO1	Q9SCN0	STL2_ARATH	Probable glycosyltransferase STELLO2
Scaffold_76	22641776..22643426	MSTRG.54177	Q9SIT7	PP151_ARATH	Pentatricopeptide repeat-containing protein At2g13600	Q9SIT7	PP151_ARATH	Pentatricopeptide repeat-containing protein At2g13600	Q9SIT7	PP151_ARATH	Pentatricopeptide repeat-containing protein At2g13600	Q9SIT7	PP151_ARATH	Pentatricopeptide repeat-containing protein At2g13600	Q9LIQ7	PP252_ARATH	Pentatricopeptide repeat-containing protein At3g24000, mitochondrial
Scaffold_76	24970175..24975452	MSTRG.54220	Q9LT35	NEK6_ARATH	Serine/threonine-protein kinase Nek6	Q9LT35	NEK6_ARATH	Serine/threonine-protein kinase Nek6	Q9LHI7	NEK7_ARATH	Serine/threonine-protein kinase Nek7	Q6YY75	NEK6_ORYSJ	Serine/threonine-protein kinase Nek6	Q6YY75	NEK6_ORYSJ	Serine/threonine-protein kinase Nek6
Scaffold_76	complement(24970739..24975180)	MSTRG.54221
Scaffold_76	complement(191366417..191368850)	MSTRG.55684	Q8RU27	RGP2_SOLTU	Probable UDP-arabinopyranose mutase 2	O04300	RGP1_PEA	Probable UDP-arabinopyranose mutase 1	Q8H8T0	RGP1_ORYSJ	UDP-arabinopyranose mutase 1	Q6Z4G3	RGP3_ORYSJ	UDP-arabinopyranose mutase 3	O22666	RGP3_ARATH	UDP-arabinopyranose mutase 3
Scaffold_76	complement(204798645..204804489)	MSTRG.55766	Q9FN19	HOS15_ARATH	WD40 repeat-containing protein HOS15	Q9FN19	HOS15_ARATH	WD40 repeat-containing protein HOS15	Q9FN19	HOS15_ARATH	WD40 repeat-containing protein HOS15	Q9M2Z2	WDR5A_ARATH	COMPASS-like H3K4 histone methylase component WDR5A	Q9M2Z2	WDR5A_ARATH	COMPASS-like H3K4 histone methylase component WDR5A
Scaffold_76	224240571..224249301	MSTRG.55905	Q948U0	RBOHA_SOLTU	Respiratory burst oxidase homolog protein A	O48538	RBOHF_ARATH	Respiratory burst oxidase homolog protein F	Q948T9	RBOHB_SOLTU	Respiratory burst oxidase homolog protein B	Q5ZAJ0	RBOHB_ORYSJ	Respiratory burst oxidase homolog protein B	Q6J2K5	RBOHB_ORYSI	Respiratory burst oxidase homolog protein B
Scaffold_76	228833289..228835891	MSTRG.55940	Q9SIT7	PP151_ARATH	Pentatricopeptide repeat-containing protein At2g13600	Q9SIT7	PP151_ARATH	Pentatricopeptide repeat-containing protein At2g13600	Q9FJY7	PP449_ARATH	Pentatricopeptide repeat-containing protein At5g66520	Q9FJY7	PP449_ARATH	Pentatricopeptide repeat-containing protein At5g66520	Q9FI80	PP425_ARATH	Pentatricopeptide repeat-containing protein At5g48910
Scaffold_76	complement(329965182..329967533)	MSTRG.57056	Q9SD53	Y3720_ARATH	UPF0481 protein At3g47200	P0C897	Y3264_ARATH	Putative UPF0481 protein At3g02645	P0C897	Y3264_ARATH	Putative UPF0481 protein At3g02645
Scaffold_76	337731009..337734003	MSTRG.57345	Q9FMV0	FBL91_ARATH	F-box/LRR-repeat protein At5g63520
Scaffold_76	complement(344471047..344478351)	MSTRG.57568	C0LGH3	Y5614_ARATH	Probable LRR receptor-like serine/threonine-protein kinase At1g56140	C0LGH2	Y1561_ARATH	Probable LRR receptor-like serine/threonine-protein kinase At1g56130	C0LGE0	Y1765_ARATH	Probable LRR receptor-like serine/threonine-protein kinase At1g07650	C0LGG8	Y5343_ARATH	Probable LRR receptor-like serine/threonine-protein kinase At1g53430	C0LGG9	Y5344_ARATH	Probable LRR receptor-like serine/threonine-protein kinase At1g53440
Scaffold_76	complement(344523487..344672844)	MSTRG.57570	C0LGH2	Y1561_ARATH	Probable LRR receptor-like serine/threonine-protein kinase At1g56130	C0LGH3	Y5614_ARATH	Probable LRR receptor-like serine/threonine-protein kinase At1g56140	Q9ASQ6	Y1972_ARATH	Probable LRR receptor-like serine/threonine-protein kinase At1g29720	C0LGE0	Y1765_ARATH	Probable LRR receptor-like serine/threonine-protein kinase At1g07650	C0LGG9	Y5344_ARATH	Probable LRR receptor-like serine/threonine-protein kinase At1g53440
Scaffold_76	complement(346046441..346049967)	MSTRG.57644	Q9LRR5	DRL21_ARATH	Putative disease resistance protein At3g14460	Q9LRR5	DRL21_ARATH	Putative disease resistance protein At3g14460	Q7XA40	RGA3_SOLBU	Putative disease resistance protein RGA3	Q9LRR4	R13L1_ARATH	Putative disease resistance RPP13-like protein 1	Q7XA39	RGA4_SOLBU	Putative disease resistance protein RGA4
Scaffold_76	349198623..349199250	MSTRG.57804	Q9M2Z2	WDR5A_ARATH	COMPASS-like H3K4 histone methylase component WDR5A	Q8H0T9	KTN84_ARATH	Katanin p80 WD40 repeat-containing subunit B1 homolog KTN80.4	Q8H0T9	KTN84_ARATH	Katanin p80 WD40 repeat-containing subunit B1 homolog KTN80.4	F4KB17	KTN83_ARATH	Katanin p80 WD40 repeat-containing subunit B1 homolog KTN80.3	F4KB17	KTN83_ARATH	Katanin p80 WD40 repeat-containing subunit B1 homolog KTN80.3
Scaffold_76	351739167..351742223	MSTRG.57957	O24308	TOP2_PEA	DNA topoisomerase 2	P30182	TOP2_ARATH	DNA topoisomerase 2	Q5NBJ3	GYRB_ORYSJ	DNA gyrase subunit B, chloroplastic/mitochondrial	Q5YLB4	GYRB_NICBE	DNA gyrase subunit B, chloroplastic/mitochondrial	Q9SS38	GYRBP_ARATH	DNA gyrase subunit B, chloroplastic
Scaffold_76	351742315..351746059	MSTRG.57958	O24308	TOP2_PEA	DNA topoisomerase 2	P30182	TOP2_ARATH	DNA topoisomerase 2	Q5YLB5	GYRA_NICBE	DNA gyrase subunit A, chloroplastic/mitochondrial	Q7XZF7	GYRA_ORYSJ	Probable DNA gyrase subunit A, chloroplastic/mitochondrial	Q9CAF6	GYRA_ARATH	DNA gyrase subunit A, chloroplastic/mitochondrial
Scaffold_76	complement(351828144..351837401)	MSTRG.57972
Scaffold_76	complement(352672344..352673837)	MSTRG.58055	Q9ZWR8	ANTA_GENTR	Anthocyanin 5-aromatic acyltransferase	Q9ZWB4	3AT1_ARATH	Coumaroyl-CoA:anthocyanidin 3-O-glucoside-6''-O-coumaroyltransferase 1	Q9LR73	3AT2_ARATH	Coumaroyl-CoA:anthocyanidin 3-O-glucoside-6''-O-coumaroyltransferase 2	Q8GSN8	3MAT_DAHPI	Malonyl-coenzyme A:anthocyanin 3-O-glucoside-6''-O-malonyltransferase	Q9MBC1	3AT_PERFR	Anthocyanidin 3-O-glucoside 6''-O-acyltransferase
Scaffold_76	complement(357800501..357890892)	MSTRG.58392	Q9LRR4	R13L1_ARATH	Putative disease resistance RPP13-like protein 1	Q9LRR5	DRL21_ARATH	Putative disease resistance protein At3g14460	Q9LRR5	DRL21_ARATH	Putative disease resistance protein At3g14460	Q7XA39	RGA4_SOLBU	Putative disease resistance protein RGA4	Q7XA40	RGA3_SOLBU	Putative disease resistance protein RGA3
Scaffold_77	complement(20148648..20152825)	MSTRG.59833
Scaffold_77	complement(22125967..22195246)	MSTRG.60056	Q9FJK8	RP8L4_ARATH	Probable disease resistance RPP8-like protein 4	Q8W4J9	RPP8_ARATH	Disease resistance protein RPP8	Q9FJB5	RP8L3_ARATH	Disease resistance RPP8-like protein 3	P0C8S1	RP8L2_ARATH	Probable disease resistance RPP8-like protein 2	P59584	RP8HA_ARATH	Disease resistance protein RPH8A
Scaffold_77	28495042..28508543	MSTRG.60425	F4HW51	CHR20_ARATH	Protein CHROMATIN REMODELING 20	Q7F2E4	CSB_ORYSJ	DNA excision repair protein CSB	F4I2H2	CHR9_ARATH	Switch 2	Q9ZV43	CHR8_ARATH	Protein CHROMATIN REMODELING 8	Q0PCS3	CHR25_ARATH	Protein CHROMATIN REMODELING 25
Scaffold_77	complement(30081096..30088806)	MSTRG.60521
Scaffold_77	36090172..36090906	MSTRG.60772	Q8LBI9	EDL16_ARATH	Sugar transporter ERD6-like 16	Q3ECP7	ERDL5_ARATH	Sugar transporter ERD6-like 5	Q94KE0	ESL1_ARATH	Sugar transporter ESL1	O04036	ERD6_ARATH	Sugar transporter ERD6	Q7XA64	ERDL9_ARATH	Sugar transporter ERD6-like 9
Scaffold_77	36091544..36093629	MSTRG.60774	Q3ECP7	ERDL5_ARATH	Sugar transporter ERD6-like 5	P93051	ERDL7_ARATH	Sugar transporter ERD6-like 7	Q93Z80	EDL10_ARATH	Sugar transporter ERD6-like 10	Q94CI7	EDL17_ARATH	Sugar transporter ERD6-like 17	Q94AF9	EDL11_ARATH	Sugar transporter ERD6-like 11
Scaffold_77	complement(102009661..102010765)	MSTRG.62012
Scaffold_77	208604284..208609444	MSTRG.63272	Q07970	KN14C_ARATH	Kinesin-like protein KIN-14C	F4JGP4	KN14D_ARATH	Kinesin-like protein KIN-14D	P46875	KN14N_ARATH	Kinesin-like protein KIN-14N	P46864	KN14M_ARATH	Kinesin-like protein KIN-14M	A3BFT0	KN14N_ORYSJ	Kinesin-like protein KIN-14N
Scaffold_77	274028952..274038169	MSTRG.63932	Q0WM29	MMSA_ARATH	Methylmalonate-semialdehyde dehydrogenase [acylating], mitochondrial	Q56YU0	AL2C4_ARATH	Aldehyde dehydrogenase family 2 member C4	Q8S528	AL2B7_ARATH	Aldehyde dehydrogenase family 2 member B7, mitochondrial	Q9SAK4	SSDH_ARATH	Succinate-semialdehyde dehydrogenase, mitochondrial	P17202	BADH_SPIOL	Aminoaldehyde dehydrogenase BADH
Scaffold_77	303432874..303439401	MSTRG.64456
Scaffold_77	312514540..312627054	MSTRG.64873	Q9LVT3	DRL38_ARATH	Probable disease resistance protein At5g47260	O81825	DRL28_ARATH	Probable disease resistance protein At4g27220	O22727	DRL16_ARATH	Probable disease resistance protein At1g61190	P60838	SUMM2_ARATH	Disease resistance protein SUMM2	O64790	DRL17_ARATH	Probable disease resistance protein At1g61300
Scaffold_821	494..4884	MSTRG.65224	Q9ZT48	ATE1_ARATH		Q9C776	ATE2_ARATH	Probable cytosolic oligopeptidase A	F4HTQ1	MPRO1_ARATH	Probable thimet oligopeptidase	F4KDA5	MIP_ARATH	Mitochondrial intermediate peptidase, mitochondrial
Scaffold_87	28516..31933	MSTRG.65318
		MSTRG.65125	Q94AM1	OOPDA_ARATH	Organellar oligopeptidase A, chloroplastic/mitochondrial	Q949P2	COPDA_ARATH
* Padgitt-Cobb, L. K., Pitra, N. J., Matthews, P. D., Henning, J. A., & Hendrix, D. A. (2023). An improved assembly of the “Cascade” hop (Humulus lupulus) genome uncovers signatures of molecular evolution and refines time of divergence estimates for the Cannabaceae family. Horticulture research, 10(2), uhac281.

## Sheet: Table S4
Table S4: List of CDS hypomethylated DMRs				Up to first 5 hits to UniProt database as revealed by annotation pipeline from current gene models (Padgitt-Cobb et al. 2023)*
			1st hit			2nd hit			3rd hit			4th hit			5th hit
Chromosome	Region	ID	Entry	Entry Name	Protein Name	Entry	Entry Name	Protein Name	Entry	Entry Name	Protein Name	Entry	Entry Name	Protein Name	Entry	Entry Name	Protein Name
Scaffold_19	complement(15746049..15748923)	MSTRG.21389	Q6NQJ8	SDG40_ARATH	Protein SET DOMAIN GROUP 40	Q43088	RBCMT_PEA	Ribulose-1,5 bisphosphate carboxylase/oxygenase large subunit N-methyltransferase, chloroplastic
Scaffold_19	17461120..17465920	MSTRG.21458	Q9SV21	COPB1_ARATH	Coatomer subunit beta-1	Q9SV20	COPB2_ARATH	Coatomer subunit beta-2	Q53PC7	COPB1_ORYSJ	Coatomer subunit beta-1	Q0JNK5	COPB2_ORYSJ	Coatomer subunit beta-2	O81742	APBLC_ARATH	Beta-adaptin-like protein C
Scaffold_19	18092549..18094431	MSTRG.21540	Q949Y5	EGY1_ARATH	Probable zinc metalloprotease EGY1, chloroplastic	Q852K0	EGY1_ORYSJ	Probable zinc metalloprotease EGY1, chloroplastic	F4JYC8	PTM_ARATH	DDT domain-containing protein PTM	B8AD72	EGY2_ORYSI	Probable zinc metalloprotease EGY2, chloroplastic	Q0JQS5	EGY2_ORYSJ	Probable zinc metalloprotease EGY2, chloroplastic
Scaffold_19	18531325..18535082	MSTRG.21576
Scaffold_19	19194458..19196020	MSTRG.21606	Q9SRV3	LBD20_ARATH	LOB domain-containing protein 20	Q9SLB7	LBD16_ARATH	LOB domain-containing protein 16	O22131	LBD18_ARATH	LOB domain-containing protein 18	Q9M2J7	LBD29_ARATH	LOB domain-containing protein 29	O81322	LBD31_ARATH	LOB domain-containing protein 31
Scaffold_19	26318359..26321299	MSTRG.21924	P0C042	Y4597_ARATH	Uncharacterized protein At4g15970	Q3E6Y3	Y1869_ARATH	Uncharacterized protein At1g28695	Q9M146	MGP4_ARATH	UDP-D-xylose:L-fucose alpha-1,3-D-xylosyltransferase MGP4	Q9FXA7	RGXT3_ARATH	UDP-D-xylose:L-fucose alpha-1,3-D-xylosyltransferase 3	Q9ZSJ2	RGXT1_ARATH	UDP-D-xylose:L-fucose alpha-1,3-D-xylosyltransferase 1
Scaffold_19	complement(35475411..35481818)	MSTRG.22154	Q0WQQ1	AGD15_ARATH	Probable ADP-ribosylation factor GTPase-activating protein AGD15	Q9FL69	AGD5_ARATH	ADP-ribosylation factor GTPase-activating protein AGD5	Q8LFN9	AGD13_ARATH	Probable ADP-ribosylation factor GTPase-activating protein AGD13	Q9FVJ3	AGD12_ARATH	ADP-ribosylation factor GTPase-activating protein AGD12	Q5W7F2	AGD3_ARATH	ADP-ribosylation factor GTPase-activating protein AGD3
Scaffold_19	complement(134805733..134811809)	MSTRG.23011
Scaffold_19	complement(192840553..192872571)	MSTRG.23303	O22207	UBP5_ARATH	Ubiquitin carboxyl-terminal hydrolase 5	Q9ZSB5	UBP10_ARATH	Ubiquitin carboxyl-terminal hydrolase 10	Q93Y01	UBP9_ARATH	Ubiquitin carboxyl-terminal hydrolase 9	Q9MAQ3	UBP11_ARATH	Putative ubiquitin carboxyl-terminal hydrolase 11	Q9C585	UBP8_ARATH	Ubiquitin carboxyl-terminal hydrolase 8
Scaffold_19	275916107..275921891	MSTRG.23902	F4I248	CSCLB_ARATH	CSC1-like protein At1g69450	Q8GUH7	CSCLC_ARATH	CSC1-like protein HYP1	F4IBD7	CSCLA_ARATH	CSC1-like protein RXW8	Q94A87	CSCL9_ARATH	CSC1-like protein At1g10090	Q9SY14	CSCL2_ARATH	CSC1-like protein At4g02900
Scaffold_19	326908818..326913916	MSTRG.24542	Q94AN2	CHER1_ARATH	Choline transporter protein 1
Scaffold_19	complement(395223576..395226992)	MSTRG.25777	Q6AWW5	Y5262_ARATH	Ankyrin repeat-containing protein At5g02620	Q6AWW5	Y5262_ARATH	Ankyrin repeat-containing protein At5g02620	Q6AWW5	Y5262_ARATH	Ankyrin repeat-containing protein At5g02620	A2CIR5	NPR4_ORYSJ	Ankyrin repeat-containing protein NPR4	Q9ZU96	Y2168_ARATH	Ankyrin repeat-containing protein At2g01680
Scaffold_19	complement(407831171..407832689)	MSTRG.26224	Q9LSS3	SEN22_ARATH	tRNA-splicing endonuclease subunit Sen2-2	Q9M1E8	SEN21_ARATH	tRNA-splicing endonuclease subunit Sen2-1	Q5Z6B1	SEN2_ORYSJ	Probable tRNA-splicing endonuclease subunit Sen2
Scaffold_19	408642166..408645185	MSTRG.26280	P93005	PP181_ARATH	Pentatricopeptide repeat-containing protein At2g33680	Q9SN39	PP320_ARATH	Pentatricopeptide repeat-containing protein DOT4, chloroplastic	Q9SN39	PP320_ARATH	Pentatricopeptide repeat-containing protein DOT4, chloroplastic	Q9SN39	PP320_ARATH	Pentatricopeptide repeat-containing protein DOT4, chloroplastic	Q9SN39	PP320_ARATH	Pentatricopeptide repeat-containing protein DOT4, chloroplastic
Scaffold_19	411359045..411381197	MSTRG.26465	Q9LU41	ACA9_ARATH	Calcium-transporting ATPase 9, plasma membrane-type	Q9SZR1	ACA10_ARATH	Calcium-transporting ATPase 10, plasma membrane-type	Q9LF79	ACA8_ARATH	Calcium-transporting ATPase 8, plasma membrane-type	Q7X8B5	ACA5_ORYSJ	Calcium-transporting ATPase 5, plasma membrane-type	Q9LY77	ACA12_ARATH	Calcium-transporting ATPase 12, plasma membrane-type
Scaffold_19	complement(411359152..411381162)	MSTRG.26466
Scaffold_24	16356067..16360443	MSTRG.31352	Q9XED8	ARFI_ARATH	Auxin response factor 9	Q9C5W9	ARFR_ARATH	Auxin response factor 18	Q9ZPY6	ARFK_ARATH	Auxin response factor 11	Q6YVY0	ARFG_ORYSJ	Auxin response factor 7	Q0JCZ4	ARFI_ORYSJ	Auxin response factor 9
Scaffold_24	36909101..36912766	MSTRG.31959	Q9MAP8	B3GT6_ARATH	Beta-1,6-galactosyltransferase GALT31A	A8MRC7	B3GT2_ARATH	Probable beta-1,3-galactosyltransferase 2	Q9ZV71	B3GT3_ARATH	Probable beta-1,3-galactosyltransferase 3	Q6NQB7	B3GT7_ARATH	Beta-1,3-galactosyltransferase 7	Q9C809	B3GT8_ARATH	Probable beta-1,3-galactosyltransferase 8
Scaffold_24	complement(170667847..170670455)	MSTRG.33560
Scaffold_24	complement(196413084..196430580)	MSTRG.33726	F4IW10	EFGM2_ARATH	Elongation factor G-2, mitochondrial	Q9C641	EFGM1_ARATH	Elongation factor G-1, mitochondrial	Q9FE64	EFGM_ORYSJ	Elongation factor G, mitochondrial	Q9SI75	EFGC_ARATH	Elongation factor G, chloroplastic	I1K0K6	EFGC2_SOYBN	Elongation factor G-2, chloroplastic
Scaffold_24	complement(201971692..201975048)	MSTRG.33752	Q0JB88	DJA6_ORYSJ	Chaperone protein dnaJ A6	P42824	DNJH2_ALLPO	DnaJ protein homolog 2	Q04960	DNJH_CUCSA	DnaJ protein homolog	P43644	DNJH_ATRNU	DnaJ protein homolog ANJ1	P42825	DNAJ2_ARATH	Chaperone protein dnaJ 2
Scaffold_24	complement(322455624..322456391)	MSTRG.34857	Q9FK13	PDV1_ARATH	Plastid division protein PDV1
Scaffold_24	329139352..329140305	MSTRG.35126	Q9FF31	LRL21_ARATH	LEAF RUST 10 DISEASE-RESISTANCE LOCUS RECEPTOR-LIKE PROTEIN KINASE-like 2.1	P0C5E2	LRL12_ARATH	LEAF RUST 10 DISEASE-RESISTANCE LOCUS RECEPTOR-LIKE PROTEIN KINASE-like 1.2	P0CH01	AT21A_ARATH	Putative RING-H2 finger protein ATL21A	Q3ECH2	LRL28_ARATH	LEAF RUST 10 DISEASE-RESISTANCE LOCUS RECEPTOR-LIKE PROTEIN KINASE-like 2.8
Scaffold_24	330461547..330464236	MSTRG.35179	P0C5E2	LRL12_ARATH	LEAF RUST 10 DISEASE-RESISTANCE LOCUS RECEPTOR-LIKE PROTEIN KINASE-like 1.2	P0CH01	AT21A_ARATH	Putative RING-H2 finger protein ATL21A
Scaffold_49	9638016..9645122	MSTRG.37588	P59277	SYP81_ARATH	Syntaxin-81
Scaffold_49	16209948..16215914	MSTRG.38117	Q9SGG3	ALA5_ARATH	Probable phospholipid-transporting ATPase 5	Q9LNQ4	ALA4_ARATH	Probable phospholipid-transporting ATPase 4	Q9LVK9	ALA7_ARATH	Probable phospholipid-transporting ATPase 7	Q9SLK6	ALA6_ARATH	Phospholipid-transporting ATPase 6	Q9SX33	ALA9_ARATH	Putative phospholipid-transporting ATPase 9
Scaffold_49	19785915..19789964	MSTRG.38348	Q9SHI7	UBC34_ARATH	Ubiquitin-conjugating enzyme E2 34	Q9FK29	UBC33_ARATH	Probable ubiquitin-conjugating enzyme E2 33	Q9LSP7	UBC32_ARATH	Ubiquitin-conjugating enzyme E2 32	Q9FKT3	UBC30_ARATH	Ubiquitin-conjugating enzyme E2 30	Q8S919	UBC5B_ORYSJ	Ubiquitin-conjugating enzyme E2 5B
Scaffold_49	20062864..20065709	MSTRG.38382	Q7F8R0	C3H14_ORYSJ	Zinc finger CCCH domain-containing protein 14	Q69XQ3	C3H44_ORYSJ	Zinc finger CCCH domain-containing protein 44	Q9FG30	C3H52_ARATH	Zinc finger CCCH domain-containing protein 52	Q9C7C3	C3H36_ARATH	Zinc finger CCCH domain-containing protein 36	Q7XPK1	C3H31_ORYSJ	Zinc finger CCCH domain-containing protein 31
Scaffold_49	complement(21265631..21267138)	MSTRG.38485	Q651X6	CSLE6_ORYSJ	Cellulose synthase-like protein E6	Q0DXZ1	CSLE2_ORYSJ	Cellulose synthase-like protein E2	Q651X7	CSLE1_ORYSJ	Cellulose synthase-like protein E1	Q8VZK9	CSLE1_ARATH	Cellulose synthase-like protein E1	Q8VYR4	CSLG2_ARATH	Cellulose synthase-like protein G2
Scaffold_49	26489642..26502255	MSTRG.38786	Q9MAK9	PS10B_ARATH	26S proteasome regulatory subunit S10B homolog B	Q9SZD4	PRS4A_ARATH	26S proteasome regulatory subunit 4 homolog A	Q9SEX2	KTNA1_ARATH	Katanin p60 ATPase-containing subunit A1	P46466	PRS4_ORYSJ	26S proteasome regulatory subunit 4 homolog	Q9SL67	PRS4B_ARATH	26S proteasome regulatory subunit 4 homolog B
Scaffold_49	complement(50201667..50207944)	MSTRG.40232
Scaffold_49	83763822..83769065	MSTRG.41877	Q8LNZ2	KN7B_ARATH	Kinesin-like protein KIN-7B	Q8S949	KN7B_TOBAC	Kinesin-like protein NACK2	Q8S950	KN7A_TOBAC	Kinesin-like protein NACK1	Q8S905	KN7A_ARATH	Kinesin-like protein KIN-7A	Q9AWM8	KN7A_ORYSJ	Kinesin-like protein KIN-7A
Scaffold_49	97683417..97693789	MSTRG.42602
Scaffold_49	104494418..104497047	MSTRG.42925	Q9LZD7	MED7B_ARATH	Mediator of RNA polymerase II transcription subunit 7b	Q9LYW3	MED7A_ARATH	Mediator of RNA polymerase II transcription subunit 7a
Scaffold_49	105533217..105536714	MSTRG.42962	Q9SEZ6	RNH2A_ARATH	Ribonuclease H2 subunit A
Scaffold_49	108970482..108973352	MSTRG.43096	Q8LBZ4	OTU4_ARATH	OVARIAN TUMOR DOMAIN-containing deubiquitinating enzyme 4	Q8GYW0	OTU3_ARATH	OVARIAN TUMOR DOMAIN-containing deubiquitinating enzyme 3	F4K3M6	OTU7_ARATH
Scaffold_49	159379576..159382896	MSTRG.44356	O04937	DHEA_NICPL	Glutamate dehydrogenase A	Q38946	DHE2_ARATH	Glutamate dehydrogenase 2	P52596	DHE3_VITVI	Glutamate dehydrogenase	A2XW22	DHE2_ORYSI	Glutamate dehydrogenase 2, mitochondrial	Q33E23	DHE2_ORYSJ	Glutamate dehydrogenase 2, mitochondrial
Scaffold_49	complement(159709188..159711391)	MSTRG.44364	D1KF50	SRS2L_ARATH	ATP-dependent DNA helicase SRS2-like protein At4g25120
Scaffold_49	complement(180475501..180481331)	MSTRG.44677	Q9M052	U76F1_ARATH	UDP-glycosyltransferase 76F1	Q9M051	U76F2_ARATH	UDP-glycosyltransferase 76F2	Q9FI96	U76C3_ARATH	UDP-glycosyltransferase 76C3	Q9C768	U76B1_ARATH	UDP-glycosyltransferase 76B1	Q9FIA0	U76C2_ARATH	UDP-glycosyltransferase 76C2
Scaffold_49	complement(200612015..200616705)	MSTRG.44941	P0DKL4	S130A_ARATH	Spliceosome-associated protein 130 A	P0DKL6	S130B_ARATH	Spliceosome-associated protein 130 B	Q6L4S0	DDB1_ORYSJ	DNA damage-binding protein 1	O49552	DDB1B_ARATH	DNA damage-binding protein 1b	Q6QNU4	DDB1_SOLLC	DNA damage-binding protein 1
Scaffold_49	218119513..218127304	MSTRG.45134	Q94BY9	GAP22_ARATH	Rab GTPase-activating protein 22
Scaffold_49	complement(218446308..218453230)	MSTRG.45142	Q10N34	PRR73_ORYSJ	Two-component response regulator-like PRR73	A2XFB7	PRR73_ORYSI	Two-component response regulator-like PRR73	A2YQ93	PRR37_ORYSI	Two-component response regulator-like PRR37	Q0D3B6	PRR37_ORYSJ	Two-component response regulator-like PRR37	Q93WK5	APRR7_ARATH	Two-component response regulator-like APRR7
Scaffold_49	complement(227720534..227723700)	MSTRG.45224	F4IUX6	RENT2_ARATH	Regulator of nonsense transcripts UPF2
Scaffold_49	243160934..243176524	MSTRG.45397
Scaffold_49	290082502..290085694	MSTRG.45942	Q8VYR4	CSLG2_ARATH	Cellulose synthase-like protein G2	Q570S7	CSLG1_ARATH	Cellulose synthase-like protein G1	Q8VZK9	CSLE1_ARATH	Cellulose synthase-like protein E1	Q651X6	CSLE6_ORYSJ	Cellulose synthase-like protein E6	Q0WVN5	CSLG3_ARATH	Cellulose synthase-like protein G3
Scaffold_73	complement(382377..389624)	MSTRG.46493
Scaffold_73	complement(33876996..33881961)	MSTRG.47518	Q8GY60	P2C52_ARATH	Probable protein phosphatase 2C 52	Q9LR65	P2C01_ARATH	Probable protein phosphatase 2C 1	Q8H4S6	P2C64_ORYSJ	Probable protein phosphatase 2C 64	Q6ZKL8	P2C66_ORYSJ	Probable protein phosphatase 2C 66	Q9SA22	P2C06_ARATH	Probable protein phosphatase 2C 6
Scaffold_73	47544193..47551205	MSTRG.47778	Q9SRU7	TRM2_ARATH	tRNA (guanine(26)-N(2))-dimethyltransferase 2	Q9LFU5	TRM1_ARATH	tRNA (guanine(26)-N(2))-dimethyltransferase 1
Scaffold_73	57413756..57425064	MSTRG.47927	A5HEI1	SCC2_ARATH	Sister chromatid cohesion protein SCC2
Scaffold_73	complement(66180747..66190158)	MSTRG.48116
Scaffold_73	complement(79396229..79399520)	MSTRG.48371	Q07511	FDH_SOLTU	Formate dehydrogenase, mitochondrial	Q9SXP2	FDH1_ORYSJ	Formate dehydrogenase 1, mitochondrial	Q67U69	FDH2_ORYSJ	Formate dehydrogenase 2, mitochondrial	Q9ZRI8	FDH_HORVU	Formate dehydrogenase, mitochondrial	Q9S7E4	FDH_ARATH	Formate dehydrogenase, chloroplastic/mitochondrial
Scaffold_73	complement(87672679..87682305)	MSTRG.48541	Q8L627	SRD2_ARATH	snRNA-activating protein complex subunit
Scaffold_73	complement(200192022..200202200)	MSTRG.49848
Scaffold_73	complement(234898059..234901685)	MSTRG.50233	Q9ZQ31	STY13_ARATH	Serine/threonine-protein kinase STY13	Q2MHE4	HT1_ARATH	Serine/threonine/tyrosine-protein kinase HT1	O22558	STY8_ARATH	Serine/threonine-protein kinase STY8	Q8RWL6	STY17_ARATH	Serine/threonine-protein kinase STY17	F4JTP5	STY46_ARATH	Serine/threonine-protein kinase STY46
Scaffold_73	263004491..263007781	MSTRG.50746
Scaffold_73	270023059..270026830	MSTRG.50892
Scaffold_73	complement(277841137..277845072)	MSTRG.51113	Q8L6H7	SFR2_ORYSJ	Beta-glucosidase-like SFR2, chloroplastic	Q93Y07	SFR2_ARATH	Galactolipid galactosyltransferase SFR2, chloroplastic	D5MTF8	HGL1D_WHEAT	4-hydroxy-7-methoxy-3-oxo-3,4-dihydro-2H-1,4-benzoxazin-2-yl glucoside beta-D-glucosidase 1d, chloroplastic	Q1XH04	HGL1C_WHEAT	4-hydroxy-7-methoxy-3-oxo-3,4-dihydro-2H-1,4-benzoxazin-2-yl glucoside beta-D-glucosidase 1c, chloroplastic	Q9SPP9	RG1_RAUSE	Raucaffricine-O-beta-D-glucosidase
Scaffold_73	277841194..277843162	MSTRG.51114
Scaffold_73	complement(293823504..293828081)	MSTRG.52202
Scaffold_73	complement(295168208..295170913)	MSTRG.52309	P92792	TOM20_SOLTU	Mitochondrial import receptor subunit TOM20	P82874	TO203_ARATH	Mitochondrial import receptor subunit TOM20-3	P82873	TO202_ARATH	Mitochondrial import receptor subunit TOM20-2	P82805	TO204_ARATH	Mitochondrial import receptor subunit TOM20-4	A2WYG9	TOM20_ORYSI	Probable mitochondrial import receptor subunit TOM20
Scaffold_76	complement(13174289..13177633)	MSTRG.53630	F4JSH1	APY7_ARATH	Probable apyrase 7	O80612	APY6_ARATH	Probable apyrase 6	Q8H1D8	APY4_ARATH	Probable apyrase 4	Q6NQA8	APY5_ARATH	Probable apyrase 5	Q9XI62	APY3_ARATH	Probable apyrase 3
Scaffold_76	complement(296639905..296646309)	MSTRG.56555	F4IDY7	DDR4_ARATH	DDT domain-containing protein DDR4
Scaffold_76	complement(315954253..315956288)	MSTRG.56753	Q9M3G7	ATM_ARATH	Serine/threonine-protein kinase ATM
Scaffold_76	complement(335534935..335539643)	MSTRG.57281
Scaffold_76	347278473..347280423	MSTRG.57695	Q9LRR4	R13L1_ARATH	Putative disease resistance RPP13-like protein 1	Q7XA40	RGA3_SOLBU	Putative disease resistance protein RGA3	Q7XA42	RGA1_SOLBU	Putative disease resistance protein RGA1	Q7XA39	RGA4_SOLBU	Putative disease resistance protein RGA4	Q7XBQ9	RGA2_SOLBU	Disease resistance protein RGA2
Scaffold_76	348347746..348350099	MSTRG.57742	Q9LPR8	SCL3_ARATH	Scarecrow-like protein 3	G7J1L1	TF80_MEDTR	GRAS family protein TF80	A0A145P7T2	RAM1_LOTJA	GRAS family protein RAM1	G7L166	RAM1_MEDTR	GRAS family protein RAM1	A0A0M4FMK2	RAM1_PETHY	GRAS family protein RAM1
Scaffold_76	349099993..349108789	MSTRG.57799	Q8L611	SC31B_ARATH	Protein transport protein SEC31 homolog B	F4ICD9	SC31A_ARATH	Protein transport protein SEC31 homolog A	Q10G81	MSI1_ORYSJ	Histone-binding protein MSI1 homolog	Q10G81	MSI1_ORYSJ	Histone-binding protein MSI1 homolog	O22469	MSI3_ARATH	WD-40 repeat-containing protein MSI3
Scaffold_77	19437181..19443363	MSTRG.59791	Q8L7B2	SCP20_ARATH	Serine carboxypeptidase-like 20	Q9LSV8	SCP21_ARATH	Serine carboxypeptidase-like 21	P07519	CBP1_HORVU	Serine carboxypeptidase 1	P37890	CBP1_ORYSJ	Serine carboxypeptidase 1	Q8S8P0	SCP52_ARATH	Putative serine carboxypeptidase-like 52
Scaffold_77	complement(20700661..20704277)	MSTRG.59869	Q8S1Z1	UTP11_ORYSJ	Probable U3 small nucleolar RNA-associated protein 11	Q9M223	UTP11_ARATH	Probable U3 small nucleolar RNA-associated protein 11
Scaffold_77	complement(22750902..22806470)	MSTRG.60178	Q9SX38	DRL4_ARATH	Putative disease resistance protein At1g50180	P0C8S1	RP8L2_ARATH	Probable disease resistance RPP8-like protein 2	Q9C646	RX24L_ARATH	Probable disease resistance protein RXW24L	Q8W4J9	RPP8_ARATH	Disease resistance protein RPP8	Q8W3K3	DRL8_ARATH	Putative disease resistance protein At1g58400
Scaffold_77	complement(26924870..26931371)	MSTRG.60337	Q5S2C3	PIR_ARATH	Protein PIR
Scaffold_77	28110441..28120040	MSTRG.60404	F4I893	ILA_ARATH	Protein ILITYHIA	F4I893	ILA_ARATH	Protein ILITYHIA	F4I893	ILA_ARATH	Protein ILITYHIA	Q38950	2AAB_ARATH	Serine/threonine-protein phosphatase 2A 65 kDa regulatory subunit A beta isoform	Q38845	2AAA_ARATH	Serine/threonine-protein phosphatase 2A 65 kDa regulatory subunit A alpha isoform
Scaffold_77	37434894..37438153	MSTRG.60831	Q84ME1	LUL3_ARATH	Probable E3 ubiquitin-protein ligase LUL3	Q8LA32	LUL4_ARATH	Probable E3 ubiquitin-protein ligase LUL4	Q9S752	LOFG2_ARATH	Probable E3 ubiquitin-protein ligase LOG2	Q9LFH6	LUL2_ARATH	Probable E3 ubiquitin-protein ligase LUL2	Q9LYW5	LUL1_ARATH	Probable E3 ubiquitin-protein ligase LUL1
Scaffold_77	48180740..48184010	MSTRG.61181	P30171	ACT11_SOLTU	Actin-97	O81221	ACT_GOSHI	Actin	Q05214	ACT1_TOBAC	Actin	A2XLF2	ACT1_ORYSI	Actin-1	Q10DV7	ACT1_ORYSJ	Actin-1
Scaffold_77	61012741..61016380	MSTRG.61460	Q9FIL7	CRCK1_ARATH	Calmodulin-binding receptor-like cytoplasmic kinase 1	Q8VZJ9	CRCK2_ARATH	Calmodulin-binding receptor-like cytoplasmic kinase 2	Q9ASQ5	CRCK3_ARATH	Calmodulin-binding receptor-like cytoplasmic kinase 3	Q8GYF5	WAKLR_ARATH	Wall-associated receptor kinase-like 21	Q9CAL8	PEK13_ARATH	Proline-rich receptor-like protein kinase PERK13
Scaffold_77	263636548..263643142	MSTRG.63731	Q9XIN0	LHW_ARATH	Transcription factor LHW	Q9XIN0	LHW_ARATH	Transcription factor LHW	Q7XJU0	LHWL2_ARATH	Transcription factor bHLH157	Q7XJU0	LHWL2_ARATH	Transcription factor bHLH157	P0C7P8	LHWL1_ARATH	Transcription factor EMB1444
Scaffold_77	complement(272667523..272674674)	MSTRG.63917	Q0J7U6	TPR2_ORYSJ	Protein TOPLESS-RELATED PROTEIN 2	Q10NY2	TPR3_ORYSJ	Protein TPR3	Q94AI7	TPL_ARATH	Protein TOPLESS	Q0WV90	TPR1_ARATH	Topless-related protein 1	Q9LRZ0	TPR2_ARATH	Topless-related protein 2
Scaffold_77	293967050..293970754	MSTRG.64209	Q07204	F16P1_BRANA	Fructose-1,6-bisphosphatase, chloroplastic	P22418	F16P1_SPIOL	Fructose-1,6-bisphosphatase, chloroplastic	P25851	F16P1_ARATH	Fructose-1,6-bisphosphatase 1, chloroplastic	P46275	F16P1_PEA	Fructose-1,6-bisphosphatase, chloroplastic	O64422	F16P1_ORYSJ	Fructose-1,6-bisphosphatase, chloroplastic
Scaffold_77	complement(300319709..300320660)	MSTRG.64392	O64789	DRL18_ARATH	Probable disease resistance protein At1g61310	O22727	DRL16_ARATH	Probable disease resistance protein At1g61190	Q9LMP6	DRL3_ARATH	Probable disease resistance protein At1g15890	P60838	SUMM2_ARATH	Disease resistance protein SUMM2	Q9FG90	DRL33_ARATH	Probable disease resistance protein At5g43740
Scaffold_77	complement(308182207..308186227)	MSTRG.64583	Q8GWW4	GUX2_ARATH	UDP-glucuronate:xylan alpha-glucuronosyltransferase 2	Q9LSB1	GUX1_ARATH	UDP-glucuronate:xylan alpha-glucuronosyltransferase 1	Q8W4A7	GUX3_ARATH	Putative UDP-glucuronate:xylan alpha-glucuronosyltransferase 3	Q9FZ37	GUX4_ARATH	Putative UDP-glucuronate:xylan alpha-glucuronosyltransferase 4	F4HZC3	GUX5_ARATH	Putative UDP-glucuronate:xylan alpha-glucuronosyltransferase 5
Scaffold_172	22928074..22997890	MSTRG.15707	Q8W3Z1	BAMS_BETPL	Beta-amyrin synthase	Q9MB42	BAMS_GLYGL	Beta-amyrin synthase	O82140	BAMS1_PANGI	Beta-amyrin synthase 1	O82146	BAMS2_PANGI	Beta-amyrin synthase 2	A8CDT2	BAS_BRUGY	Beta-amyrin synthase
Scaffold_172	23001376..23002092	MSTRG.15708	Q8W3Z1	BAMS_BETPL	Beta-amyrin synthase	Q9MB42	BAMS_GLYGL	Beta-amyrin synthase	O82146	BAMS2_PANGI	Beta-amyrin synthase 2	O82140	BAMS1_PANGI	Beta-amyrin synthase 1	Q9LRH8	BAMS_PEA	Beta-amyrin synthase
Scaffold_172	24887664..24914457	MSTRG.15856	F4JXC5	SBT54_ARATH	Subtilisin-like protease SBT5.4	Q9ZSP5	AIR3_ARATH	Subtilisin-like protease SBT5.3	I1N462	SBT1_SOYBN	Subtilisin-like protease Glyma18g48580	O65351	SBT17_ARATH	Subtilisin-like protease SBT1.7	Q9ZUF6	SBT18_ARATH	Subtilisin-like protease SBT1.8
Scaffold_172	24955989..24959092	MSTRG.15865	Q9LRR4	R13L1_ARATH	Putative disease resistance RPP13-like protein 1	Q9LRR5	DRL21_ARATH	Putative disease resistance protein At3g14460	Q9LRR5	DRL21_ARATH	Putative disease resistance protein At3g14460	Q9LRR5	DRL21_ARATH	Putative disease resistance protein At3g14460	Q7XA40	RGA3_SOLBU	Putative disease resistance protein RGA3
Scaffold_172	complement(53555291..53561168)	MSTRG.16845	Q52T38	ZDH22_ARATH	Protein S-acyltransferase 24	Q3EC11	ZDHC2_ARATH	Probable protein S-acyltransferase 23	Q0WQK2	ZDHC9_ARATH	Probable protein S-acyltransferase 7	Q9FLM3	ZDH23_ARATH	Probable protein S-acyltransferase 6	Q9M1K5	ZDH13_ARATH	Probable protein S-acyltransferase 4
Scaffold_172	complement(164968478..164971662)	MSTRG.17872
Scaffold_172	complement(291748351..291752234)	MSTRG.19289	F4K4J0	THO5B_ARATH	THO complex subunit 5B	F4HRC1	THO5A_ARATH	THO complex subunit 5A
Scaffold_172	293432268..293435602	MSTRG.19393	Q6JN46	EIX2_SOLLC	Receptor-like protein EIX2	Q9C6A6	RLP13_ARATH	Receptor-like protein 13	Q6JN47	EIX1_SOLLC	Receptor-like protein EIX1	Q9SKK2	RLP21_ARATH	Receptor like protein 21
Scaffold_172	296496738..296498264	MSTRG.19471
Scaffold_172	300033584..300036801	MSTRG.19597	Q93ZB2	KO1_ARATH	Ent-kaurene oxidase, chloroplastic	A0A0G2RKY1	KO_SALMI	Ent-kaurene oxidase	Q5Z5R4	C7016_ORYSJ	Ent-kaurene oxidase 2	Q5Z5R7	C701S_ORYSJ	Ent-kaurene oxidase-like 3	Q0DBF4	C7018_ORYSJ	Ent-sandaracopimaradiene 3-hydroxylase
Scaffold_172	303963387..303969365	MSTRG.19794	V9M398	RUN1_VITRO	Disease resistance protein RUN1	V9M398	RUN1_VITRO	Disease resistance protein RUN1	V9M398	RUN1_VITRO	Disease resistance protein RUN1	V9M2S5	RPV1_VITRO	Disease resistance protein RPV1	V9M2S5	RPV1_VITRO	Disease resistance protein RPV1
Scaffold_172	304057125..304181301	MSTRG.19797	Q8W3Z1	BAMS_BETPL	Beta-amyrin synthase	Q9MB42	BAMS_GLYGL	Beta-amyrin synthase	E2IUA6	TARS_KALDA	Taraxerol synthase	A8CDT2	BAS_BRUGY	Beta-amyrin synthase	O82146	BAMS2_PANGI	Beta-amyrin synthase 2
Scaffold_172	complement(304963982..305375801)	MSTRG.19873	Q9T048	DRL27_ARATH	Disease resistance protein At4g27190	O81825	DRL28_ARATH	Probable disease resistance protein At4g27220	Q42484	RPS2_ARATH	Disease resistance protein RPS2	P60838	SUMM2_ARATH	Disease resistance protein SUMM2	Q9C8T9	DRL19_ARATH	Putative disease resistance protein At1g63350
Scaffold_191	4016698..4078232	MSTRG.27686	Q7XA42	RGA1_SOLBU	Putative disease resistance protein RGA1	Q7XBQ9	RGA2_SOLBU	Disease resistance protein RGA2	Q7XA39	RGA4_SOLBU	Putative disease resistance protein RGA4	Q7XA40	RGA3_SOLBU	Putative disease resistance protein RGA3	Q9LRR4	R13L1_ARATH	Putative disease resistance RPP13-like protein 1
Scaffold_191	4060595..4203392	MSTRG.27687	Q9LRR5	DRL21_ARATH	Putative disease resistance protein At3g14460	Q7XA40	RGA3_SOLBU	Putative disease resistance protein RGA3	Q7XA39	RGA4_SOLBU	Putative disease resistance protein RGA4	Q7XA42	RGA1_SOLBU	Putative disease resistance protein RGA1	Q9LRR4	R13L1_ARATH	Putative disease resistance RPP13-like protein 1
Scaffold_191	5319385..5323545	MSTRG.27773	Q39214	RPM1_ARATH	Disease resistance protein RPM1	P0C8S1	RP8L2_ARATH	Probable disease resistance RPP8-like protein 2	Q9FJB5	RP8L3_ARATH	Disease resistance RPP8-like protein 3	Q8W474	DRL7_ARATH	Probable disease resistance protein At1g58390	Q8W3K3	DRL8_ARATH	Putative disease resistance protein At1g58400
Scaffold_191	7057933..7273194	MSTRG.27888	Q9FL33	MCM3_ARATH	DNA replication licensing factor MCM3	Q43704	MCM31_MAIZE	DNA replication licensing factor MCM3 homolog 1	Q9SX04	MCM32_MAIZE	DNA replication licensing factor MCM3 homolog 2	Q9SX03	MCM33_MAIZE	DNA replication licensing factor MCM3 homolog 3	Q0DHC4	MCM3_ORYSJ	DNA replication licensing factor MCM3
Scaffold_191	18026182..18030685	MSTRG.28159	Q9C8H0	AB12C_ARATH	ABC transporter C family member 12	Q9C8G9	AB1C_ARATH	ABC transporter C family member 1	Q42093	AB2C_ARATH	ABC transporter C family member 2	Q9C8H1	AB11C_ARATH	ABC transporter C family member 11	Q7DM58	AB4C_ARATH	ABC transporter C family member 4
Scaffold_191	complement(173113206..173121925)	MSTRG.29719	Q9LFC0	HAKAI_ARATH	E3 ubiquitin-protein ligase HAKAI homolog
Scaffold_191	complement(177105240..177108539)	MSTRG.29860	Q0PGJ6	AKRC9_ARATH	NADPH-dependent aldo-keto reductase, chloroplastic	Q84TF0	AKRCA_ARATH	Aldo-keto reductase family 4 member C10	Q9M338	AKRCB_ARATH	Aldo-keto reductase family 4 member C11	O80944	AKRC8_ARATH	Aldo-keto reductase family 4 member C8	B4F9A4	DMAS1_MAIZE	Deoxymugineic acid synthase 1
Scaffold_191	complement(181950127..181955005)	MSTRG.30125	P21727	TPT_PEA	Triose phosphate/phosphate translocator, chloroplastic	P11869	TPT_SPIOL	Triose phosphate/phosphate translocator, chloroplastic	Q9ZSR7	TPT_ARATH	Triose phosphate/phosphate translocator TPT, chloroplastic	P52177	TPT1_BRAOB	Triose phosphate/phosphate translocator, chloroplastic	P49132	TPT_FLATR	Triose phosphate/phosphate translocator, chloroplastic
Scaffold_191	183418953..183424432	MSTRG.30246	Q9LI74	CHUP1_ARATH	Protein CHUP1, chloroplastic	Q1PEB4	Y4498_ARATH	Uncharacterized protein At4g04980
Scaffold_1531	8330821..8338314	MSTRG.1827	C0HJB3	MANA_CANEN	Alpha-mannosidase	Q9FKW9	MANA3_ARATH	Probable alpha-mannosidase At5g66150	P94078	MANA1_ARATH	Alpha-mannosidase At3g26720	Q8LPJ3	MANA2_ARATH	Probable alpha-mannosidase At5g13980	Q9LFR0	GMAN2_ARATH	Alpha-mannosidase 2
Scaffold_1531	67241836..67243351	MSTRG.3450	Q8H1D6	RBK1_ARATH	Receptor-like cytosolic serine/threonine-protein kinase RBK1	Q8RXC8	RBK2_ARATH	Receptor-like cytosolic serine/threonine-protein kinase RBK2	Q5XF57	Y5576_ARATH	Probable receptor-like serine/threonine-protein kinase At5g57670	Q9C821	PEK15_ARATH	Proline-rich receptor-like protein kinase PERK15	Q9LV48	PERK1_ARATH	Proline-rich receptor-like protein kinase PERK1
Scaffold_1531	150987289..150989787	MSTRG.4235	Q39117	TGT2_ARATH	Trihelix transcription factor GT-2	Q9LZS0	PTL_ARATH	Trihelix transcription factor PTL	Q9C6K3	DF1_ARATH	Trihelix transcription factor DF1	Q8H181	GTL2_ARATH	Trihelix transcription factor GTL2	Q8H181	GTL2_ARATH	Trihelix transcription factor GTL2
Scaffold_1531	complement(161128462..161274427)	MSTRG.4308	Q9SXY1	FAS2_ARATH	Chromatin assembly factor 1 subunit FAS2	Q6ZD63	FAS2_ORYSJ	Chromatin assembly factor 1 subunit FAS2 homolog	Q9LXN4	HIRA_ARATH	Protein HIRA	Q652L2	HIRA_ORYSJ	Protein HIRA	Q32SG6	HIRA_MAIZE	Protein HIRA
Scaffold_1531	complement(183866345..183872681)	MSTRG.4552	Q9LTB2	MMT1_ARATH	Methionine S-methyltransferase	Q9SWR3	MMT1_WEDBI	Methionine S-methyltransferase	Q9MBC2	MMT1_HORVU	Methionine S-methyltransferase	Q8W519	MMT1_MAIZE	Methionine S-methyltransferase
Scaffold_1531	215100217..215103965	MSTRG.4846	Q8RXC8	RBK2_ARATH	Receptor-like cytosolic serine/threonine-protein kinase RBK2	Q5XF57	Y5576_ARATH	Probable receptor-like serine/threonine-protein kinase At5g57670	Q5XF57	Y5576_ARATH	Probable receptor-like serine/threonine-protein kinase At5g57670	Q9FFW5	PERK8_ARATH	Proline-rich receptor-like protein kinase PERK8	Q8H1D6	RBK1_ARATH	Receptor-like cytosolic serine/threonine-protein kinase RBK1
Scaffold_1531	278199604..278204040	MSTRG.5428	Q0WW84	RB47B_ARATH	Polyadenylate-binding protein RBP47B	F4I3B3	RB47A_ARATH	Polyadenylate-binding protein RBP47A	Q9LEB3	RBP47_NICPL	Polyadenylate-binding protein RBP47	Q9SX79	RB47C_ARATH	Polyadenylate-binding protein RBP47C	Q9SX80	R47CP_ARATH	Polyadenylate-binding protein RBP47C'
Scaffold_1531	complement(342960964..343065770)	MSTRG.5985	Q9LJN2	MRS23_ARATH	Magnesium transporter MRS2-3	Q9LJN2	MRS23_ARATH	Magnesium transporter MRS2-3	Q8L4S2	MRS2F_ORYSJ	Magnesium transporter MRS2-F	Q8L4S2	MRS2F_ORYSJ	Magnesium transporter MRS2-F	A2WY50	MRS2F_ORYSI	Magnesium transporter MRS2-F
Scaffold_1531	346050305..346053409	MSTRG.6016	F4JHH5	SC15B_ARATH	Exocyst complex component SEC15B	Q9LXX6	SC15A_ARATH	Exocyst complex component SEC15A
Scaffold_1531	complement(394070694..394074217)	MSTRG.6553	Q8RXC8	RBK2_ARATH	Receptor-like cytosolic serine/threonine-protein kinase RBK2	Q8H1D6	RBK1_ARATH	Receptor-like cytosolic serine/threonine-protein kinase RBK1	Q5XF57	Y5576_ARATH	Probable receptor-like serine/threonine-protein kinase At5g57670	Q1PEM5	PERK3_ARATH	Proline-rich receptor-like protein kinase PERK3	Q9XIC7	SERK2_ARATH	Somatic embryogenesis receptor kinase 2
Scaffold_1531	complement(416388717..416403941)	MSTRG.6908	Q93YS2	P2C51_ARATH	Probable protein phosphatase 2C 51	Q8RXY0	Y3333_ARATH	Probable inactive protein kinase At3g63330	A3CCP9	P2C76_ORYSJ	Putative protein phosphatase 2C 76	Q9M1V8	P2C50_ARATH	Putative protein phosphatase 2C 50	Q67UX7	P2C10_ORYSJ	Probable protein phosphatase 2C 10
Scaffold_1531	427069363..427071688	MSTRG.7121	P51823	ARF2_ORYSJ	ADP-ribosylation factor 2	O48920	ARF_VIGUN	ADP-ribosylation factor	Q9LQC8	ARF2A_ARATH	ADP-ribosylation factor 2-A	P0DH91	ARF2B_ARATH	ADP-ribosylation factor 2-B	P36397	ARF1_ARATH	ADP-ribosylation factor 1
Scaffold_1531	428998707..429008448	MSTRG.7144	B8BCZ8	FCA_ORYSI	Flowering time control protein FCA	B8BCZ8	FCA_ORYSI	Flowering time control protein FCA	B8BCZ8	FCA_ORYSI	Flowering time control protein FCA	Q6K271	FCA_ORYSJ	Flowering time control protein FCA	Q6K271	FCA_ORYSJ	Flowering time control protein FCA
Scaffold_1531	438363543..438366914	MSTRG.7397	O65359	SYP41_ARATH	Tlg2p-like protein a	Q9SUJ1	SYP43_ARATH	Syntaxin-43	Q9SWH4	SYP42_ARATH	Syntaxin-42	Q39233	SYP21_ARATH	Syntaxin-21	P93654	SYP22_ARATH	Syntaxin-22
Scaffold_1531	440624393..440629090	MSTRG.7483	F4JJT9	SYDM_ARATH	Aspartate--tRNA ligase, chloroplastic/mitochondrial	Q9LJE2	SYKM_ARATH	Lysine--tRNA ligase, chloroplastic/mitochondrial	Q9LJE2	SYKM_ARATH	Lysine--tRNA ligase, chloroplastic/mitochondrial	Q6F2U9	SYK_ORYSJ	Lysine--tRNA ligase	Q6F2U9	SYK_ORYSJ	Lysine--tRNA ligase
Scaffold_1531	complement(453671113..453673880)	MSTRG.7962	O23685	AP1S2_ARATH	AP-1 complex subunit sigma-2	Q8LEZ8	AP1S1_ARATH	AP-1 complex subunit sigma-1	Q84WL9	AP2S_ARATH	AP-2 complex subunit sigma	O50016	AP2S1_MAIZE	AP-2 complex subunit sigma	O82201	AP4S_ARATH	AP-4 complex subunit sigma
Scaffold_1531	463633113..463635633	MSTRG.8377	Q681Q7	Y1390_ARATH	Uncharacterized protein At1g03900
Scaffold_1531	complement(464083535..464084438)	MSTRG.8432	Q9FNL7	PTR3_ARATH	Protein NRT1/ PTR FAMILY 5.2	Q9FNL8	PTR4_ARATH	Protein NRT1/ PTR FAMILY 5.3	Q8VZR7	PTR30_ARATH	Protein NRT1/ PTR FAMILY 5.1	Q93Z20	PTR17_ARATH	Protein NRT1/ PTR FAMILY 8.5	Q9M390	PTR1_ARATH	Protein NRT1/ PTR FAMILY 8.1
Scaffold_1533	complement(40905067..40910134)	MSTRG.9617	O81832	Y4729_ARATH	G-type lectin S-receptor-like serine/threonine-protein kinase At4g27290	Q2PCF1	PDR2_NICPL	Pleiotropic drug resistance protein 2	O81905	SD18_ARATH	Receptor-like serine/threonine-protein kinase SD1-8	Q7PC87	AB34G_ARATH	ABC transporter G family member 34	Q8GU92	AB35G_ORYSJ	ABC transporter G family member 35
Scaffold_1533	complement(65586717..65615045)	MSTRG.9755	F4I9T0	BCHB_ARATH	BEACH domain-containing protein B
Scaffold_1533	complement(96476334..96479734)	MSTRG.9875	Q60EW9	FTIP7_ORYSJ	FT-interacting protein 7	Q60EW9	FTIP7_ORYSJ	FT-interacting protein 7	Q9M2R0	FTIP3_ARATH	FT-interacting protein 3	Q9C8H3	FTIP4_ARATH	FT-interacting protein 4	Q9FL59	FTIP1_ARATH	FT-interacting protein 1
Scaffold_1533	complement(109971191..109976829)	MSTRG.10265
Scaffold_1533	complement(118016664..118018605)	MSTRG.10492	Q84WS8	U1125_ARATH	U11/U12 small nuclear ribonucleoprotein 25 kDa protein
Scaffold_1533	complement(147525357..147566289)	MSTRG.10826	Q7XZU3	SAC1_ARATH	Phosphatidylinositol-3-phosphatase SAC1	Q94A27	SAC2_ARATH	Phosphoinositide phosphatase SAC2	Q7XZU2	SAC3_ARATH	Phosphoinositide phosphatase SAC3	Q7XZU1	SAC4_ARATH	Phosphoinositide phosphatase SAC4	Q8RW97	SAC5_ARATH	Phosphoinositide phosphatase SAC5
Scaffold_1533	complement(183822761..183837383)	MSTRG.11195	Q9M0S5	ISOA3_ARATH	Isoamylase 3, chloroplastic	B9G434	ISOA3_ORYSJ	Isoamylase 3, chloroplastic	O04196	ISOA1_ARATH	Isoamylase 1, chloroplastic	D0TZF0	ISOA1_ORYSJ	Isoamylase 1, chloroplastic	Q8L735	ISOA2_ARATH	Isoamylase 2, chloroplastic
Scaffold_1533	183936583..183945129	MSTRG.11202	Q9C5W3	NADK2_ARATH	NAD kinase 2, chloroplastic	Q53NI2	NADK2_ORYSJ	Probable NAD kinase 2, chloroplastic	Q56YN3	NADK1_ARATH	NAD(H) kinase 1	Q60E60	NADK3_ORYSJ	Putative NAD kinase 3	Q5JK52	NADK1_ORYSJ	Probable NAD kinase 1
Scaffold_1533	complement(192560002..192573483)	MSTRG.11450	Q38970	ACC1_ARATH	Acetyl-CoA carboxylase 1	F4I1L3	ACC2_ARATH	Acetyl-CoA carboxylase 2	Q8S6N5	ACC1_ORYSJ	Acetyl-CoA carboxylase 1	B9FK36	ACC2_ORYSJ	Acetyl-CoA carboxylase 2	Q42523	MCCA_ARATH	Methylcrotonoyl-CoA carboxylase subunit alpha, mitochondrial
Scaffold_1533	201738493..201742534	MSTRG.11674	Q9FKT8	COX15_ARATH	Heme A synthase COX15
Scaffold_1533	213179542..213183727	MSTRG.12027	Q94C48	WDL5_ARATH	Protein WVD2-like 5	Q0WSZ8	WDL6_ARATH	Protein WVD2-like 6	Q9SJ62	WDL4_ARATH	Protein WVD2-like 4	Q84WL6	WDL3_ARATH	Protein WVD2-like 3	Q84ZT9	WVD2_ARATH	Protein WAVE-DAMPENED 2
Scaffold_1533	214182272..214183756	MSTRG.12119	P46466	PRS4_ORYSJ	26S proteasome regulatory subunit 4 homolog	Q9SZD4	PRS4A_ARATH	26S proteasome regulatory subunit 4 homolog A	Q9SL67	PRS4B_ARATH	26S proteasome regulatory subunit 4 homolog B	P54776	PRS6A_SOLLC	26S proteasome regulatory subunit 6A homolog	P46465	PRS6A_ORYSJ	26S proteasome regulatory subunit 6A homolog
Scaffold_1533	complement(267774676..267776699)	MSTRG.12560	Q94JX5	WLIM1_ARATH	LIM domain-containing protein WLIM1	P29675	SF3_HELAN	Pollen-specific protein SF3	O04193	WLI2A_ARATH	LIM domain-containing protein WLIM2a	Q9M047	WLI2B_ARATH	LIM domain-containing protein WLIM2b	O80839	PLI2A_ARATH	LIM domain-containing protein PLIM2a
Scaffold_1533	349910667..349915083	MSTRG.13271	Q9C7T7	CEPR2_ARATH	Receptor protein-tyrosine kinase CEPR2	F4I2N7	RLK7_ARATH	Receptor-like protein kinase 7	Q9FGL5	CEPR1_ARATH	Receptor protein-tyrosine kinase CEPR1	Q9LJM4	IKU2_ARATH	Receptor-like protein kinase HAIKU2	Q9SGP2	HSL1_ARATH	Receptor-like protein kinase HSL1
Scaffold_1533	353018305..353033008	MSTRG.13302	P37116	NCPR_VIGRR	NADPH--cytochrome P450 reductase	Q9SB48	NCPR1_ARATH	NADPH--cytochrome P450 reductase 1	Q05001	NCPR_CATRO	NADPH--cytochrome P450 reductase	Q9SUM3	NCPR2_ARATH	NADPH--cytochrome P450 reductase 2	Q6NPS8	NDOR1_ARATH	NADPH-dependent diflavin oxidoreductase 1
Scaffold_1533	402026371..402028563	MSTRG.14114
* Padgitt-Cobb, L. K., Pitra, N. J., Matthews, P. D., Henning, J. A., & Hendrix, D. A. (2023). An improved assembly of the “Cascade” hop (Humulus lupulus) genome uncovers signatures of molecular evolution and refines time of divergence estimates for the Cannabaceae family. Horticulture research, 10(2), uhac281.

## Sheet: Table S5
Table S5: Selected genes from a pool of DEG determined by RNA-seq and DMG determined by BS-seq							Up to first 5 hits to UniProt database as revealed by annotation pipeline from current gene models (Padgitt-Cobb et al. 2023)*
					1st hit			2nd hit			3rd hit			4th hit			5th hit
Chromosome	Region	ID	Region	ID	Entry	Entry Name	Protein Name	Entry	Entry Name	Protein Name	Entry	Entry Name	Protein Name	Entry	Entry Name	Protein Name	Entry	Entry Name	Protein Name
Scaffold_160	4159..44523	MSTRG.15067	4159..44523	MSTRG.15067	O65717	CNGC1_ARATH	Cyclic nucleotide-gated ion channel 1	Q9LNJ0	CNG10_ARATH	Probable cyclic nucleotide-gated ion channel	Q9LD40	CNG13_ARATH	Putative cyclic nucleotide-gated ion channel	Q9SKD7	CNGC3_ARATH	Probable cyclic nucleotide-gated ion channel	Q9M0A4	CNGC9_ARATH	Putative cyclic nucleotide-gated ion channel
Scaffold_19	complement(15509786..15512373)	MSTRG.21373	complement(15509786..15512373)	MSTRG.21373	O82777	SBT3_SOLLC	Subtilisin-like protease SBT3	Q9FHA4	SBT19_ARATH	Subtilisin-like protease SBT1.9	O65351	SBT17_ARATH	Subtilisin-like protease SBT1.7	Q9ZUF6	SBT18_ARATH	Subtilisin-like protease SBT1.8	O49607	SBT16_ARATH	Subtilisin-like protease SBT1.6
Scaffold_19	complement(324656116..324657776)	MSTRG.24507	complement(324656116..324657776)	MSTRG.24507	Q0V7R1	GATL3_ARATH	Probable galacturonosyltransferase-like 3	Q9M8J2	GATL4_ARATH	Probable galacturonosyltransferase-like 4	O04253	GATL6_ARATH	Probable galacturonosyltransferase-like 6	Q8VYF4	GATL7_ARATH	Probable galacturonosyltransferase-like 7	O04536	GATL9_ARATH	Probable galacturonosyltransferase-like 9
Scaffold_24	complement(55958648..55980321)	MSTRG.32481	complement(55958648..55980321)	MSTRG.32481	P0DKK9	RS10B_ORYSJ	Small ribosomal subunit protein eS10y	P0DKK8	RS10A_ORYSJ	Small ribosomal subunit protein eS10z	Q9FFS8	RS102_ARATH	Small ribosomal subunit protein eS10y	Q9SW09	RS101_ARATH	Small ribosomal subunit protein eS10z	Q9LTF2	RS103_ARATH	Small ribosomal subunit protein eS10x
Scaffold_24	330461547..330464236	MSTRG.35179	330461547..330464236	MSTRG.35179	P0C5E2	LRL12_ARATH	LEAF RUST 10 DISEASE-RESISTANCE LOCUS RECEPTOR-LIKE PROTEIN KINASE-like 1.2	P0CH01	AT21A_ARATH	Putative RING-H2 finger protein ATL21A
Scaffold_49	complement(32122704..32168221)	MSTRG.39168	complement(32122704..32168221)	MSTRG.39168	Q8RXS5	DRL40_ARATH	Probable disease resistance protein At5g63020	O64973	RPS5_ARATH	Disease resistance protein RPS5	P60838	SUMM2_ARATH	Disease resistance protein SUMM2	O82484	DRL23_ARATH	Putative disease resistance protein At4g10780	Q9FG91	DRL32_ARATH	Probable disease resistance protein At5g43730
Scaffold_49	complement(178427203..178428776)	MSTRG.44652	complement(178427203..178428776)	MSTRG.44652	Q9LMK0	R35A1_ARATH	Large ribosomal subunit protein eL33w	Q9C912	R35A3_ARATH	Large ribosomal subunit protein eL33y	P51422	R35A4_ARATH	Large ribosomal subunit protein eL33x	Q9FZH0	R35A2_ARATH	Large ribosomal subunit protein eL33z
Scaffold_73	279500945..279502847	MSTRG.51198	279500945..279502847	MSTRG.51198
Scaffold_73	complement(291016382..291017385)	MSTRG.51900	complement(291016382..291017385)	MSTRG.51900	Q9FDZ9	RL212_ARATH	Large ribosomal subunit protein eL21x/eL21w	Q43291	RL211_ARATH	Large ribosomal subunit protein eL21z/eL21y
Scaffold_76	38550335..38581010	MSTRG.54461	38550335..38581010	MSTRG.54461	Q949U7	PRX2E_ARATH	Peroxiredoxin-2E, chloroplastic	Q7F8S5	PR2E2_ORYSJ	Peroxiredoxin-2E-2, chloroplastic	Q69TY4	PR2E1_ORYSJ	Peroxiredoxin-2E-1, chloroplastic	Q9XEX2	PRX2B_ARATH	Peroxiredoxin-2B	A9PCL4	PRX2_POPTR	Peroxiredoxin-2
Scaffold_77	17231665..17235273	MSTRG.59566	17231665..17235273	MSTRG.59566	Q9M2R0	FTIP3_ARATH	FT-interacting protein 3	Q60EW9	FTIP7_ORYSJ	FT-interacting protein 7	Q9C8H3	FTIP4_ARATH	FT-interacting protein 4	Q9FL59	FTIP1_ARATH	FT-interacting protein 1	Q69T22	FTIP1_ORYSJ	FT-interacting protein 1
Scaffold_172	complement(267689907..267691349)	MSTRG.18769	complement(267689907..267691349)	MSTRG.18769	Q8LG89	BABL_ARATH	Basic blue protein	P00303	BABL_CUCSA	Basic blue protein	P60496	BABL_LILLO	Chemocyanin	A0A072U307	BCP1B_MEDTR	Blue copper protein 1b	G7L0H3	BCP1A_MEDTR	Blue copper protein 1a
Scaffold_191	5319385..5323545	MSTRG.27773	5319385..5323545	MSTRG.27773	Q39214	RPM1_ARATH	Disease resistance protein RPM1	P0C8S1	RP8L2_ARATH	Probable disease resistance RPP8-like protein 2	Q9FJB5	RP8L3_ARATH	Disease resistance RPP8-like protein 3	Q8W474	DRL7_ARATH	Probable disease resistance protein At1g58390	Q8W3K3	DRL8_ARATH	Putative disease resistance protein At1g58400
* Padgitt-Cobb, L. K., Pitra, N. J., Matthews, P. D., Henning, J. A., & Hendrix, D. A. (2023). An improved assembly of the “Cascade” hop (Humulus lupulus) genome uncovers signatures of molecular evolution and refines time of divergence estimates for the Cannabaceae family. Horticulture research, 10(2), uhac281.

## Sheet: Table S6
Table S6: Gene expression ratio of the selected 13 genes
Gene ID	RNAseq	qPCR	Additional information
MSTRG.15067.1.p1	2.56723	1.38874
MSTRG.18769.1.p1	-1.98211	-2.84541
MSTRG.21373.1.p1	-1.28323	-2.95939
MSTRG.24507.1.p1	-1.62061	-1.87321
MSTRG.27773.1.p1	1.43561	0.711484
MSTRG.32481.3.p1	-1.03881	-0.9006
MSTRG.35179.1.p1	1.98054	0.364261
MSTRG.39168.1.p1	7.48256	0.475809
MSTRG.44652.1.p1	-1.7589	-1.41231
MSTRG.51900.1.p1	-1.43827	-0.996528
MSTRG.54461.1.p1	-1.84617	-1.65141
MSTRG.59566.2.p1	2.70717	0.983257	DEG-up
MSTRG.51198.1.p1	-6.37455	-1.59306	DEG-down
